# Supplementary material for: Global burden of type 2 diabetes attributable to non-high body mass index from 1990 to 2019
Source: BMC Public Health. 2023 Jul 12;23:1338. doi: 10.1186/s12889-023-15585-z (PMC10337097; doi:10.1186/s12889-023-15585-z)
Supplement: Supplementary file 2 — Additional file 2: Supplementary Table 1. Numbers deaths of T2DM attributable to nonhigh BMI and high BMI and their percentage changes. Supplementary Table 2. Number DALYs of T2DM attributable to nonhigh BMI and high BMI and their percentage changes. Supplementary Table 3. ASMR of T2DM attributable to nonhigh BMI and high BMI and EAPC. Supplementary Table 4. ASDR of T2DM attributable to nonhigh BMI and high BMI, and EAPC. [file 12889_2023_15585_MOESM2_ESM.xlsx]

## Sheet: Supplementary Table 1
Supplementary Table 1. Numbers deaths of T2DM attributable to nonhigh BMI and high BMI and their percentage changes.
Region and countries	Deaths for T2DM attributable to nonhigh BMI			Deaths for T2DM attributable to high BMI
	1990	2019	Percentage change (%), 1990-2019	1990	2019	Percentage change (%), 1990-2019
	Counts	Counts		Counts	Counts
Global	415405	853439	105.45	191002.38 (118333.23 to 276040.88)	619494.76 (436264.58 to 815199.83)	224.34
Andean Latin America	2030.82	5879.11	189.49	1708.48 (1143.3 to 2320.1)	7204.36 (4921.52 to 9777.73)	321.68
Bolivia (Plurinational State of)	653.33	1603.1	145.37	509.78 (307.16 to 756.34)	2065.09 (1358.02 to 2889.56)	305.1
Ecuador	496.3	2036.18	310.27	586.14 (421.47 to 742.94)	2794.11 (1905.47 to 3834.39)	376.7
Peru	881.19	2239.82	154.18	612.56 (353.26 to 885.92)	2345.15 (1437.25 to 3570.28)	282.84
Australasia	1395.03	2556.84	83.28	1101.43 (723.46 to 1501.13)	2221.11 (1456.24 to 3064.28)	101.66
Australia	1172.73	2205.18	88.04	925.38 (603.04 to 1265.84)	1917.08 (1255.34 to 2672.01)	107.17
New Zealand	222.3	351.66	58.19	176.05 (115.21 to 238.02)	304.03 (202.17 to 413.12)	72.69
Caribbean	6093.15	9529.38	56.39	4163.01 (2793.01 to 5630.27)	8874.4 (6102.49 to 12169.97)	113.17
Antigua and Barbuda	21.45	28.11	31.06	9.98 (5.63 to 14.86)	25.7 (17.4 to 35.15)	157.57
Bahamas	31.98	57.72	80.51	37.23 (26.48 to 48.57)	79.18 (54.48 to 106.55)	112.65
Barbados	120.12	154.62	28.73	90.45 (56.39 to 125.42)	145.29 (96.41 to 200.37)	60.63
Belize	22.85	54.85	140.04	15.98 (9.34 to 23.24)	90.87 (66.84 to 116.62)	468.74
Bermuda	8.66	11.2	29.29	9.76 (6.7 to 12.82)	12.1 (8.21 to 17.09)	23.97
Cuba	1177.84	1012.89	-14	964.67 (674.38 to 1257.23)	954.62 (635.06 to 1317.74)	-1.04
Dominica	28.35	26.57	-6.26	20.5 (13.38 to 28.63)	28.75 (19.14 to 40.15)	40.22
Dominican Republic	484.89	1362.24	180.94	251.57 (130.48 to 385.05)	1394.61 (888.03 to 2064.3)	454.35
Grenada	36.07	36.53	1.28	15.35 (8.64 to 23.18)	36.01 (25.7 to 46.82)	134.51
Guyana	162.9	238.7	46.53	121.7 (74.94 to 171.87)	299.91 (198.28 to 425.1)	146.44
Haiti	1770.33	2579.61	45.71	588.35 (238.95 to 1015.94)	1246.93 (605.34 to 2138.7)	111.94
Jamaica	646.56	1172.84	81.4	458.31 (302.9 to 621.54)	1168.99 (799.42 to 1633.27)	155.06
Puerto Rico	770	1448.45	88.11	800.38 (543.76 to 1051.72)	1728.51 (1145.78 to 2453.65)	115.96
Saint Kitts and Nevis	14.2	13.35	-5.98	11.32 (7.47 to 15.39)	17.87 (12.36 to 23.93)	57.85
Saint Lucia	41.73	64.58	54.75	27.46 (17.35 to 38.42)	61.1 (41.75 to 84.82)	122.47
Saint Vincent and the Grenadines	39.36	51.93	31.92	19.98 (11.22 to 29.71)	51.53 (35.37 to 69.43)	157.95
Suriname	51.38	120.18	133.91	38.22 (24.75 to 52.91)	137.69 (93.66 to 185.78)	260.28
Trinidad and Tobago	448.38	743.02	65.71	525.82 (383.01 to 663.1)	1046.85 (700.11 to 1475.82)	99.09
United States Virgin Islands	13.14	29.18	122	17.3 (11.8 to 22.94)	47.29 (34.26 to 60.85)	173.33
Central Asia	1916.41	6293.31	228.39	2200.83 (1583.25 to 2823.76)	10270.12 (7603.76 to 12902.06)	366.65
Armenia	221.48	479.51	116.5	229.56 (161.31 to 301.82)	702.54 (501.71 to 913.59)	206.04
Azerbaijan	245.95	685.12	178.56	284.59 (196.27 to 372.54)	1268.24 (891.22 to 1663.92)	345.63
Georgia	254.17	576.91	126.97	340.91 (249.09 to 434.05)	677.37 (471.56 to 893.18)	98.69
Kazakhstan	318.85	874.55	174.29	505.64 (377.56 to 630.68)	1562.6 (1147.33 to 1977.05)	209.03
Kyrgyzstan	89.01	117.97	32.53	93.9 (65.95 to 123.44)	176.14 (127.47 to 231.42)	87.59
Mongolia	25.27	45.26	79.07	19.28 (11.28 to 29.48)	68.11 (44.21 to 98.25)	253.31
Tajikistan	220.47	829.02	276.02	106.55 (53.32 to 161.77)	649.44 (382.58 to 967.78)	509.53
Turkmenistan	80.88	191.02	136.19	106.34 (76.36 to 137.52)	469.02 (330.22 to 627.21)	341.06
Guatemala	383.49	3361.84	776.64	160.88 (71.71 to 263.61)	2984.93 (1861.75 to 4394.26)	1755.35
Central Europe	7468.11	12175.2	63.03	9564.76 (6967.99 to 12048.62)	14663.35 (10499.65 to 19443.54)	53.31
Albania	42.48	74.18	74.63	34.13 (21.82 to 46.77)	75.19 (45.49 to 114.3)	120.32
Bosnia and Herzegovina	263.23	1080.06	310.31	238 (157.4 to 318.27)	1129.26 (747.85 to 1610.33)	374.48
Bulgaria	765.31	964.01	25.96	1121.59 (802.18 to 1412.42)	1137.98 (758.96 to 1593.19)	1.46
Croatia	353.86	538.95	52.31	363.64 (249.42 to 477.88)	545.09 (353.56 to 781.06)	49.9
Czechia	814.75	1532.66	88.11	855.3 (583.69 to 1119.27)	1696.7 (1127.66 to 2364.63)	98.37
Hungary	710.2	1052.48	48.2	999.26 (743.99 to 1238.04)	1339.93 (945.29 to 1816.45)	34.09
Montenegro	29.48	55.16	87.07	39.25 (27.52 to 50.49)	78.94 (55.47 to 105.95)	101.13
North Macedonia	150.41	432.6	187.61	179.36 (123.59 to 233.91)	568.57 (390.17 to 788.35)	216.99
Poland	2293.38	3416.48	48.97	3023.79 (2200.41 to 3850.33)	4191.15 (2932.72 to 5634.24)	38.61
Romania	731.24	943	28.96	1078.32 (831.08 to 1329.66)	1359.53 (996.83 to 1753.96)	26.08
Serbia	842.4	1592.19	89.01	1100.14 (752.07 to 1443.65)	1922.05 (1269.05 to 2671.31)	74.71
Slovakia	347.53	323.24	-6.99	409.29 (293.55 to 530.57)	443.56 (298.2 to 613.77)	8.37
Slovenia	123.86	170.21	37.43	122.69 (80.91 to 173.57)	175.4 (109.34 to 253.48)	42.96
South Asia	80859.9	222998	175.78	14295.55 (5731.53 to 26228.6)	114922.26 (73564.72 to 160889.38)	703.9
Colombia	1871.48	3616.51	93.24	1322.25 (846.37 to 1817.28)	3275.28 (2109.78 to 4803.7)	147.71
Costa Rica	135.8	287.5	111.71	119.04 (79.61 to 160.3)	275.85 (176.69 to 404.05)	131.74
El Salvador	281.03	1023.82	264.31	215.7 (135.67 to 300.33)	1158.42 (736.04 to 1696.76)	437.06
Bahrain	36.48	225.77	518.94	59.11 (42.12 to 77.47)	474.33 (334.02 to 630.26)	702.5
Honduras	157.13	525.11	234.18	88.47 (44.51 to 137.73)	541.45 (348.22 to 790.82)	512.01
Mexico	11884.7	30794.7	159.11	13785.09 (9676.96 to 17841.28)	41241.32 (28908.77 to 54591.6)	199.17
Nicaragua	252.95	895.54	254.03	156.03 (90.03 to 226.74)	972.02 (639.06 to 1328.53)	522.97
Panama	190.06	623.91	228.26	70.63 (30.2 to 116.65)	556.01 (357.83 to 809.04)	687.18
Venezuela (Bolivarian Republic of)	1565.55	5154.22	229.23	1387.35 (909.54 to 1874.34)	5430.7 (3432.81 to 7998.39)	291.44
Central Sub-Saharan Africa	5632.7	10683.2	89.66	2443.83 (1275.26 to 3848.94)	6211.18 (3493.26 to 9231.62)	154.16
Angola	1183.59	2316.2	95.69	187.96 (41.71 to 424.64)	1375.09 (731.83 to 2120.78)	631.6
Central African Republic	422.03	687.88	62.99	87.14 (28.66 to 176.77)	237.1 (97.06 to 421.86)	172.08
Congo	350.21	505.02	44.21	181.86 (91.66 to 294.3)	588.94 (390.02 to 831.64)	223.84
Democratic Republic of the Congo	3395.47	6819.08	100.83	1881 (1040.75 to 2882.32)	3566.88 (1851.77 to 5518.7)	89.63
Equatorial Guinea	65.91	90.46	37.24	11.71 (3.07 to 25.49)	119.94 (72.97 to 180.01)	923.95
Gabon	215.5	264.55	22.76	94.16 (45.78 to 159.35)	323.23 (213.26 to 454.62)	243.27
India	60664.6	169115	178.77	11460.46 (4876.83 to 20574.1)	89811.74 (56965.73 to 126950.35)	683.67
East Asia	58298.1	131430	125.44	12198.76 (3818.13 to 24261.79)	51443.75 (24880.03 to 82546.23)	321.71
Democratic People's Republic of Korea	1640.39	3295.49	100.9	290.09 (60.32 to 657.26)	559.38 (129.99 to 1246.15)	92.83
Taiwan (Province of China)	3083.98	7275.93	135.93	1398.27 (714.33 to 2120.42)	3354.76 (1804.37 to 5288.79)	139.92
Eastern Europe	4889.12	8726.18	78.48	6429.84 (4806.02 to 7994.36)	12829.09 (9409.73 to 16438.89)	99.52
Belarus	252.04	156.45	-37.93	289.55 (205.72 to 375.15)	201.04 (135.89 to 278.48)	-30.57
Estonia	30.99	50.34	62.45	36.31 (25.81 to 48.02)	72.78 (49.86 to 100.14)	100.45
Latvia	70.14	141.33	101.5	93.63 (67.42 to 120.59)	181.04 (122.85 to 242.63)	93.36
Lithuania	74	91.98	24.29	84.15 (57.76 to 111.24)	125.57 (86.14 to 169.54)	49.23
Republic of Moldova	125.2	100.22	-19.96	164.49 (119.09 to 208.78)	169.54 (123.64 to 216.68)	3.07
Russian Federation	3304.36	7265.35	119.87	4180.16 (3102.67 to 5221.39)	10573.01 (7553.97 to 13715.86)	152.93
Ukraine	1032.38	920.52	-10.84	1581.55 (1217.52 to 1930.9)	1506.12 (1100.13 to 1927.91)	-4.77
Eastern Sub-Saharan Africa	22146.6	32492.8	46.72	4606.64 (1737.71 to 8693.7)	16628.64 (10103.68 to 23976.79)	260.97
Burundi	795.09	1020.32	28.33	150.55 (49.49 to 307.75)	308.35 (133.01 to 541.59)	104.82
Comoros	55.8	100.05	79.29	17.54 (6.64 to 31.25)	52.4 (29.87 to 79.36)	198.7
Djibouti	30.89	120.49	290.13	5.21 (1.28 to 11.81)	71.5 (37.82 to 117.69)	1273.35
Eritrea	271.62	631.89	132.64	48.26 (16.33 to 99.74)	325.83 (171.83 to 519.62)	575.2
Ethiopia	8579.42	8986.76	4.75	1217.47 (300.53 to 2808.72)	2866.16 (1408.77 to 4701.49)	135.42
Kenya	1436.03	3117.08	117.06	447.45 (213.3 to 737.21)	2620.9 (1755.91 to 3667.79)	485.74
Madagascar	1096.24	1655.94	51.06	253.51 (110 to 447.85)	944.73 (511.52 to 1502.94)	272.66
Malawi	1065.31	1478.62	38.8	221.92 (65.27 to 446.19)	806.64 (439.26 to 1223.12)	263.49
Mozambique	1584.26	2823.4	78.21	239 (61.14 to 530.83)	1421.72 (731.6 to 2194.2)	494.85
Rwanda	1026.6	1204	17.28	235.52 (74.37 to 464.23)	559.25 (276.98 to 920.64)	137.45
Somalia	801.72	1975.58	146.42	122.85 (29.76 to 295.7)	331.99 (84.51 to 738.21)	170.25
South Sudan	529.55	610.36	15.26	194.18 (87.26 to 333.69)	434.36 (251.22 to 682.01)	123.69
Uganda	1768.66	2966.58	67.73	303.07 (85.58 to 642.35)	1665.36 (923.93 to 2574.13)	449.5
United Republic of Tanzania	2328.91	4424.48	89.98	888.45 (436.29 to 1427.54)	3196.91 (2042.26 to 4568.76)	259.83
Zambia	760.27	1351.29	77.74	258.3 (111.74 to 436.43)	1009.23 (622.9 to 1479.61)	290.72
High-income Asia Pacific	11628.5	16539.4	42.23	3346.79 (1270.43 to 5810.18)	4949.99 (2244.49 to 8194.98)	47.9
Brunei Darussalam	66.21	99.5	50.28	17.96 (5.72 to 34.23)	63.06 (36.68 to 92.69)	251.11
Japan	7841.94	7029.09	-10.37	2025.95 (763 to 3556.91)	1510.36 (581.75 to 2761.65)	-25.45
Republic of Korea	3443.24	9296.25	169.99	1217.67 (464.92 to 2116.38)	3316.1 (1582 to 5306.04)	172.33
Singapore	277.15	114.54	-58.67	85.21 (31.98 to 149.52)	60.47 (37.26 to 86.33)	-29.04
High-income North America	24488.2	35047.2	43.12	23311.55 (15677.18 to 30838.04)	45225.97 (32680.2 to 57387.44)	94.01
Canada	2294.15	3627.33	58.11	1580.78 (1017.78 to 2179.95)	3230.11 (2159.79 to 4430.17)	104.34
Greenland	2.03	2.36	15.78	2.54 (1.73 to 3.37)	3.3 (2.21 to 4.54)	29.73
United States of America	22191.5	31417	41.57	21727.7 (14664.5 to 28682.48)	41991.84 (30390.86 to 53081.09)	93.26
Southeast Asia	62271.6	130700	109.89	13289.04 (5193.89 to 23935.91)	84063.75 (55195.85 to 114708.07)	532.58
Afghanistan	1151.02	1855.93	61.24	704.05 (322.51 to 1249.11)	2475.11 (1287.56 to 4015.38)	251.55
Algeria	801.17	2105.34	162.78	729.89 (435.88 to 1166.56)	2889.96 (1962.66 to 4071.13)	295.95
Uzbekistan	460.31	2493.96	441.79	514.06 (354.29 to 679.06)	4696.67 (3275.43 to 6133.04)	813.64
Egypt	2586.88	5812.6	124.7	3422.69 (2449.13 to 4391.88)	13420.21 (9265.34 to 18507.64)	292.1
Iran (Islamic Republic of)	1301.06	6490.61	398.87	1112.47 (746.75 to 1513.97)	7700.24 (5791.52 to 9655.56)	592.18
Iraq	1379.46	3248.35	135.48	2204.6 (1471.77 to 2949.77)	5789.33 (3964.94 to 7749.35)	162.6
Jordan	270.13	664.43	145.97	396.25 (276.24 to 518.19)	1336.05 (985.13 to 1696)	237.17
Kuwait	49.45	131.64	166.22	80.06 (60.45 to 99.93)	222.75 (159.96 to 294.85)	178.24
Lebanon	201.81	371.94	84.3	198.11 (132.11 to 272.19)	448.9 (284.02 to 640.77)	126.59
Libya	106.69	289.8	171.63	131.36 (86.35 to 182.9)	544.4 (365.92 to 761.4)	314.45
Morocco	868.68	2634.2	203.24	693.15 (418.28 to 1061.03)	3561.34 (2325.37 to 4969.46)	413.79
Oman	135.22	215.38	59.28	97.89 (57.3 to 146.4)	426.55 (315.19 to 536.96)	335.73
Palestine	247.82	611.69	146.83	164.69 (96.64 to 254.67)	645.63 (447.9 to 868.18)	292.03
Qatar	22.22	82.22	269.96	39.85 (28.21 to 52.53)	253.3 (175.77 to 345.94)	535.62
Saudi Arabia	588.16	663.98	12.89	679.64 (434.35 to 987.63)	2132.62 (1557.95 to 2783.1)	213.79
Sudan	629.62	1173	86.3	327.55 (171.39 to 561.54)	1375.76 (834.64 to 2082.94)	320.01
Syrian Arab Republic	435.1	660.31	51.76	437.59 (281.49 to 624)	938.31 (610.3 to 1341.21)	114.43
Tunisia	246.93	786.23	218.4	212.52 (137.61 to 318.73)	936.25 (580.04 to 1395.64)	340.54
Turkey	5947.89	7956.21	33.77	6983.2 (4819.04 to 9221.43)	10875.23 (7374.88 to 14982.43)	55.73
United Arab Emirates	58.58	206.08	251.8	116.48 (83.5 to 152.93)	1025.91 (694.48 to 1429.88)	780.79
Yemen	361.29	946.83	162.07	123.61 (49.72 to 232.11)	673.25 (357.1 to 1093.04)	444.66
Oceania	1394.74	4077.01	192.31	976.94 (571.33 to 1463.52)	3689.28 (2368.97 to 5292.19)	277.64
American Samoa	4.97	14.29	187.39	10.93 (8.22 to 13.64)	28.96 (21.57 to 36.71)	165.06
Cook Islands	5.79	10.67	84.17	8.35 (5.88 to 11.01)	16.09 (11.36 to 21.15)	92.81
Fiji	202.62	553.98	173.41	305.61 (202.35 to 423.77)	1144.44 (816.77 to 1532.99)	274.47
Guam	10.24	17.79	73.84	13.75 (9.13 to 18.35)	26.92 (18.67 to 35.99)	95.79
Kiribati	22.39	51.79	131.3	31.1 (20.03 to 43.14)	81.99 (51.36 to 114.12)	163.67
Marshall Islands	7.63	15.34	101.18	4.6 (2.21 to 7.43)	19.26 (11.37 to 29.05)	318.82
Micronesia (Federated States of)	18.13	38.78	113.94	22.46 (14.22 to 32.22)	68.33 (42.56 to 101.52)	204.18
Nauru	1.31	1.72	31.63	2.46 (1.65 to 3.52)	4.18 (2.78 to 6.58)	70.41
Niue	1.06	1.13	6.37	0.94 (0.6 to 1.35)	1.5 (0.96 to 2.07)	59.85
Northern Mariana Islands	1.9	8.28	336.77	5.35 (3.96 to 6.94)	18.29 (13.23 to 22.97)	241.87
Palau	2.83	7.41	162.22	4.24 (2.83 to 5.97)	15.42 (10.57 to 20.95)	264.02
Papua New Guinea	916.56	2832.09	208.99	392.99 (159.66 to 687.07)	1666.67 (851.2 to 2715.67)	324.1
Samoa	23.5	49.95	112.56	34.49 (22.92 to 48.5)	71.34 (47.36 to 97.36)	106.82
Solomon Islands	60.03	178.75	197.77	47.53 (23.75 to 82.65)	238.53 (151.1 to 340.52)	401.87
Tokelau	0.58	0.56	-3.63	0.42 (0.23 to 0.66)	0.67 (0.43 to 0.95)	58.93
Tonga	19.77	36.87	86.49	24.54 (16.84 to 33.38)	43.88 (29.33 to 60.47)	78.79
Tuvalu	3.31	5.37	61.99	2.32 (1.18 to 3.63)	5.63 (3.24 to 8.61)	142.68
Vanuatu	14.95	59.66	299.1	10.8 (5.42 to 18.15)	62.92 (38.49 to 97.87)	482.37
China	53573.7	120858	125.59	10510.4 (2937.84 to 21513.97)	47529.62 (22514.23 to 76631.88)	352.22
Bangladesh	9663.73	24841.8	157.06	699.02 (121.41 to 1773.77)	5797.4 (2821.64 to 9707.56)	729.36
Bhutan	28.98	98.18	238.83	7.28 (2.32 to 14.56)	48.71 (26.29 to 77.46)	568.82
Western Europe	48882.3	58172	19	29680.22 (18734.48 to 41999.12)	35266.14 (21328.59 to 51446.29)	18.82
Nepal	721.79	2419.86	235.26	80.29 (21.56 to 183.88)	825.6 (405.26 to 1360.6)	928.29
Pakistan	9780.81	26522.3	171.17	2048.49 (573.65 to 4187.6)	18438.81 (10916.94 to 26871.82)	800.12
Indonesia	23768.6	54831.2	130.69	5356.35 (1912.24 to 10005.38)	43848.24 (29287.04 to 60662.82)	718.62
Cambodia	1126.36	2457.49	118.18	158.91 (39.61 to 365)	894.17 (447.02 to 1489.32)	462.68
Central Latin America	16722.2	46283.2	176.78	17305.45 (11923.32 to 22674.83)	56435.97 (39787.12 to 74173.81)	226.12
Lao People's Democratic Republic	618.7	886.68	43.31	109.84 (31.87 to 238.56)	552.58 (301.84 to 854.26)	403.07
Malaysia	1493.51	1575.3	5.48	744.9 (419.04 to 1091.48)	1657.62 (1098.87 to 2443.26)	122.53
Maldives	20.25	33.32	64.59	3.93 (1.08 to 8.41)	15.09 (8.8 to 22.26)	283.8
Mauritius	187.4	931.85	397.24	130.54 (83.5 to 178.11)	887.3 (589.9 to 1234.08)	579.73
Myanmar	10081.2	14319.4	42.04	1409.3 (325.36 to 3367.67)	6542.69 (3667.84 to 9823.23)	364.25
Philippines	6432.64	15325.7	138.25	2095.93 (1031.89 to 3283.45)	10712.99 (6516.94 to 15444.78)	411.13
Seychelles	5.42	13.76	153.91	2.47 (1.46 to 3.67)	10.47 (7.21 to 13.91)	323.35
Cabo Verde	15.25	74.47	388.39	4.71 (2.16 to 7.81)	53.89 (36.48 to 74.55)	1045.02
Thailand	6260.68	10720.3	71.23	1825.52 (710.74 to 3146.92)	7617.69 (4586.13 to 11497.08)	317.29
Timor-Leste	46.12	146.37	217.38	6.72 (1.7 to 15.18)	29.62 (10.66 to 58.37)	340.6
Viet Nam	10424.2	21270.8	104.05	903.05 (212.56 to 2201.59)	6462.12 (3121.71 to 10845.72)	615.59
Southern Latin America	5345.37	7759.52	45.16	3332.54 (1977.18 to 4749.09)	7050.62 (4655.2 to 9556.66)	111.57
Argentina	4152.96	5340.03	28.58	2420.61 (1387.63 to 3499.99)	4878.37 (3212.62 to 6587.2)	101.53
Chile	769.38	1925.27	150.24	671.55 (429.42 to 909.58)	1799.32 (1178.36 to 2445.1)	167.93
Uruguay	422.8	493.84	16.8	240.24 (142.64 to 343.04)	372.57 (241.8 to 518.15)	55.09
Southern Sub-Saharan Africa	5016.71	13250.4	164.12	5609.17 (4139.47 to 7152.02)	20670.97 (16125.78 to 25300.56)	268.52
Botswana	192.78	388.65	101.61	103.73 (54.65 to 169.08)	647.35 (419.11 to 895.02)	524.06
Eswatini	87.27	212.04	142.97	122.75 (82.71 to 166.17)	456.63 (294.76 to 635.15)	272.01
Lesotho	298.24	533.47	78.87	150.87 (85.16 to 234.87)	702.15 (443.56 to 1022.53)	365.41
Namibia	225.69	368.82	63.41	150.11 (92.46 to 216.8)	398.39 (265.26 to 563.46)	165.4
South Africa	3473.8	9993.57	187.68	4611.71 (3436.06 to 5870.08)	16878.87 (13078.38 to 20643.83)	266
Zimbabwe	738.92	1753.83	137.35	470 (302.11 to 661.02)	1587.58 (1028.15 to 2220.68)	237.78
Tropical Latin America	14967.8	30242.7	102.05	11059.65 (7131.24 to 15330.18)	35030.15 (25878.95 to 44973.93)	216.74
Brazil	14693.2	29071.6	97.86	10862.52 (6997.51 to 15055.01)	33811 (24964.75 to 43247.83)	211.26
Paraguay	274.52	1171.03	326.58	197.13 (129.41 to 275.81)	1219.15 (785.05 to 1771.81)	518.45
North Africa and Middle East	17437.4	37170.3	113.16	18927.47 (13534.42 to 24363.8)	58204.55 (43925.48 to 73544.82)	207.51
Andorra	1.8	4.98	176.46	1.41 (0.81 to 2.27)	3.5 (2.05 to 5.27)	148.66
Austria	962.35	1408.34	46.34	559.34 (343.77 to 802.22)	875.22 (506.93 to 1293.55)	56.47
Belgium	1134.53	1045.52	-7.85	601.73 (367.19 to 870.97)	616.52 (369.55 to 908.06)	2.46
Cyprus	306.55	324.77	5.94	119.28 (64.33 to 185.62)	154.09 (87.9 to 233.41)	29.19
Denmark	492.8	832.62	68.96	279.05 (172.33 to 397.28)	518.65 (326.32 to 738.22)	85.87
Finland	283.04	264.11	-6.69	176.54 (110.32 to 252.12)	182.3 (115.1 to 259.86)	3.27
France	4605.52	7757.73	68.44	2235.9 (1325.53 to 3310.72)	4462.33 (2686.63 to 6627.44)	99.58
Germany	12185.4	13003.9	6.72	8283.11 (5291.73 to 11646.62)	8703.23 (5138.76 to 12691.19)	5.07
Greece	689.4	794.06	15.18	444.41 (274.22 to 631.77)	555.47 (344.33 to 791.79)	24.99
Iceland	8.65	14.33	65.79	5.69 (3.42 to 8.16)	10.11 (6.22 to 14.61)	77.7
Ireland	246.4	289.55	17.51	157.07 (97.61 to 221.91)	190.09 (115.66 to 277.73)	21.02
Israel	467.01	1529.04	227.41	329.47 (210.45 to 458.54)	1064.27 (642.49 to 1533.72)	223.03
Italy	11175.5	13712.8	22.7	6296.61 (3905.23 to 8973.17)	7406.22 (4313.65 to 11110.96)	17.62
Luxembourg	33.58	39.02	16.22	21.17 (13.61 to 29.8)	25.31 (15.78 to 37.66)	19.52
Malta	62.22	75.21	20.89	31.45 (18.81 to 45.89)	43.99 (26.96 to 64.36)	39.88
Monaco	1.44	2	38.86	1 (0.56 to 1.53)	1.51 (0.88 to 2.24)	51.16
Netherlands	2159.69	2043.9	-5.36	1197.1 (715.93 to 1737.2)	1148.01 (667.69 to 1709.42)	-4.1
Norway	340.75	415.74	22.01	152.47 (89.39 to 225.48)	206.69 (121.02 to 309.17)	35.56
Portugal	1785.19	2723.01	52.53	992.41 (579.99 to 1445.94)	1471.19 (845.35 to 2230.64)	48.24
San Marino	1.38	2.72	96.61	0.93 (0.56 to 1.39)	1.81 (0.93 to 2.98)	93.8
Spain	5595.2	6199.83	10.81	3811.57 (2403.22 to 5325.58)	3811.39 (2089.6 to 5784.53)	0
Sweden	897.06	1251.76	39.54	458.18 (267.59 to 678.47)	730.49 (426.84 to 1079.32)	59.43
Switzerland	987.45	899.86	-8.87	521.43 (308.72 to 764.14)	470.04 (272.59 to 719.19)	-9.86
United Kingdom	4418.88	3486.54	-21.1	2978.28 (1825.52 to 4220.56)	2582.96 (1562.06 to 3710.35)	-13.27
Western Sub-Saharan Africa	16520	31434.1	90.28	5450.43 (2695.67 to 8867.41)	23639.12 (16016.11 to 32387.32)	333.71
Benin	353.8	753.59	113	119.84 (58.03 to 194.69)	662.53 (427.14 to 967.19)	452.83
Burkina Faso	1032.13	1726.66	67.29	196.27 (58.35 to 396.35)	956.72 (539.3 to 1430.21)	387.44
Sri Lanka	1723.79	8016.51	365.05	523.91 (262.48 to 833.36)	4723.04 (2652.77 to 7239.52)	801.5
Cameroon	729.18	2039.5	179.7	594.52 (364.88 to 868.05)	2831.17 (1865 to 4069.11)	376.21
Chad	522.61	1123.12	114.91	78.51 (24.08 to 158.71)	455.75 (233.26 to 729.36)	480.47
Gambia	51.51	177.91	245.37	18.41 (8.2 to 31.34)	129.39 (81.06 to 189.09)	602.9
Ghana	1116.2	2570.15	130.26	384.39 (174.06 to 658.29)	3285.85 (2323.95 to 4373.11)	754.81
Guinea	618.11	1178.71	90.7	202.31 (95.75 to 343.79)	670.98 (393.43 to 1010.43)	231.67
Guinea-Bissau	113.87	184.14	61.71	31.67 (11.61 to 59.61)	110.59 (63.18 to 173)	249.23
Liberia	187.7	296.15	57.78	99.1 (56.69 to 149.8)	291.22 (186.64 to 416.72)	193.88
Mali	806.37	1571.11	94.84	201.84 (72.16 to 371.34)	956.58 (554.02 to 1435.43)	373.94
Mauritania	180.06	276.57	53.6	121.12 (74.81 to 178.17)	319.62 (212.57 to 451.34)	163.88
Niger	448.84	1311.31	192.16	121.74 (48.9 to 217.8)	614.77 (328.3 to 978.13)	404.97
Nigeria	8572.01	13741.5	60.31	2552.55 (1113.09 to 4439.19)	9055.22 (5487.72 to 13307.24)	254.75
Sao Tome and Principe	4.53	6.55	44.6	1.9 (0.94 to 3.06)	6.53 (4.51 to 8.96)	243.28
Senegal	563.33	1412.25	150.7	229.31 (119 to 360.65)	1017.78 (636.57 to 1492.78)	343.85
Sierra Leone	341.86	669.91	95.96	71.51 (22.8 to 138.92)	335.68 (185.45 to 529.07)	369.42
Togo	200.58	549.23	173.81	65.51 (29.35 to 110.97)	413.47 (252.8 to 624.62)	531.13
Abbreviations: BMI, body mass index; T2DM, type 2 diabetes mellitus

## Sheet: Supplementary Table 2
Supplementary Table 2. Number DALYs of T2DM attributable to nonhigh BMI and high BMI and their percentage changes.
Region and countries	DALYs for T2DM attributable to nonhigh BMI			DALYs for T2DM attributable to high BMI
	1990	2019	Percentage change (%), 1990-2019	1990	2019	Percentage change (%), 1990-2019
	Counts	Counts		Counts	Counts
Global	1.60872e+07	3.18775e+07	98.15	9390889.42 (5778117.36 to 13912581.39)	34422224.84 (24109732.64 to 46307954.13)	266.55
Andean Latin America	63996.4	170288	166.09	73747.04 (50549.74 to 99171.08)	323281.66 (235466.61 to 423752.41)	338.37
Bolivia (Plurinational State of)	18491.5	40877.6	121.06	19390.22 (12552.56 to 27466.87)	78239.91 (55742.88 to 104093.3)	303.5
Ecuador	14547.1	53205.5	265.75	26436.05 (19808.95 to 33418.78)	123880.83 (89635.76 to 160686.16)	368.61
Peru	30957.8	76205	146.16	27920.78 (16613.64 to 40497.42)	121160.91 (81765.91 to 169159.73)	333.95
Australasia	38670.1	75691	95.74	45394.33 (30524.17 to 62039.7)	122814.33 (84087.33 to 169621.7)	170.55
Australia	32093.3	63916.2	99.16	38255.33 (25477.6 to 52359.71)	105847.61 (72589.64 to 146200.61)	176.69
New Zealand	6576.78	11774.8	79.04	7139 (4732.73 to 9638.83)	16966.72 (11637.76 to 23417.52)	137.66
Caribbean	192702	318549	65.31	181308.44 (123595.5 to 245403.67)	448333.85 (315288.28 to 603289.71)	147.28
Antigua and Barbuda	523.48	768.96	46.89	370.13 (224.29 to 534.34)	1184.54 (840.74 to 1585.36)	220.03
Bahamas	913.53	1908.77	108.94	1588.9 (1173.13 to 2042.21)	4364.37 (3131.92 to 5757.5)	174.68
Barbados	2585.82	3469.82	34.19	2753.09 (1812.85 to 3721.97)	5395.17 (3878.88 to 7153.01)	95.97
Belize	587.7	1497.55	154.81	607.39 (372.98 to 865.84)	3944.41 (3005.92 to 5005.63)	549.4
Bermuda	220.25	336.32	52.7	374.93 (265.92 to 494.99)	630.82 (433.99 to 875.15)	68.25
Cuba	46669.3	62222.2	33.33	55233.88 (38752.43 to 75471.18)	97464.04 (63410.77 to 139815.03)	76.46
Dominica	648.73	684.77	5.56	669.4 (450.81 to 906.57)	1227.32 (880.2 to 1623.56)	83.35
Dominican Republic	16723.4	40889.6	144.51	11680.63 (6263.15 to 17419.05)	66978.44 (46145.54 to 91141.03)	473.41
Grenada	858.47	1017.91	18.57	551.92 (335.64 to 788.56)	1599.18 (1167.75 to 2081.09)	189.75
Guyana	5274.85	7418.75	40.64	5064.5 (3196.07 to 7153.25)	13182.63 (9319.25 to 17753.78)	160.29
Haiti	59419.8	99946.8	68.2	24049.9 (10011.81 to 40385.97)	64516.75 (33728.17 to 100903.78)	168.26
Jamaica	15095.4	24491.4	62.24	15186.53 (10574.88 to 20009.43)	42926.76 (31624.14 to 56154.22)	182.66
Puerto Rico	20188.7	35674.8	76.71	33348.05 (23422.55 to 43656.74)	74294.17 (53732.8 to 97588.44)	122.78
Saint Kitts and Nevis	357.13	421.86	18.13	387.4 (264.88 to 522.48)	867.84 (629.47 to 1153.98)	124.02
Saint Lucia	1144.88	1819.67	58.94	1098.03 (714.28 to 1507.89)	3076.52 (2170.88 to 4101.57)	180.18
Saint Vincent and the Grenadines	1011.65	1361.32	34.57	723.05 (434.07 to 1042.04)	2169.43 (1536.86 to 2858.75)	200.04
Suriname	1791.72	4382.73	144.61	1918.84 (1246.48 to 2695.12)	7805.2 (5447.21 to 10573.8)	306.77
Trinidad and Tobago	11882.1	18591.5	56.47	18919.69 (14054.42 to 23688.27)	39472.64 (28209.69 to 52478.74)	108.63
United States Virgin Islands	385.86	853.95	121.31	742.33 (520.87 to 966.41)	2046.33 (1505.03 to 2633.33)	175.66
Central Asia	92471	255466	176.27	133619.13 (93615.81 to 181092.72)	553783.24 (406685.75 to 725347.73)	314.45
Armenia	8199.89	14095.2	71.9	10533.59 (7296.82 to 14204.93)	30166.92 (22366.94 to 39297.98)	186.39
Azerbaijan	11150.4	28314.3	153.93	15792.67 (10862.93 to 21255.83)	70938.17 (51042.89 to 93964.19)	349.18
Georgia	11031.9	21787.4	97.5	19059.51 (13569.81 to 25168.33)	35767.15 (25279.77 to 47759.07)	87.66
Kazakhstan	20760.3	40305.4	94.15	41243.59 (28457.34 to 57200.17)	113281.14 (81021.26 to 149805.7)	174.66
Kyrgyzstan	4764.42	7661.1	60.8	5999.63 (4042.31 to 8316.27)	14930.24 (10407.23 to 20425.59)	148.85
Mongolia	1316.79	2920.23	121.77	1272.24 (777.96 to 1863.22)	5760.37 (3914.17 to 8172.11)	352.77
Tajikistan	10223	36569	257.71	5516.75 (2724.34 to 8714.26)	34337.41 (21168.75 to 49521.2)	522.42
Turkmenistan	3867.68	9182.78	137.42	6005.53 (4190.9 to 8058.19)	27770.99 (20256.16 to 36349.16)	362.42
Uzbekistan	21156.7	94630.4	347.28	28195.62 (19112.8 to 38218.79)	220830.84 (161048.5 to 289212.36)	683.21
Central Europe	316562	492423	55.55	540562.87 (379348.4 to 726001.24)	986895.3 (693844.41 to 1330663.33)	82.57
Albania	2700.55	5506.39	103.9	2920.46 (1762.95 to 4367.95)	8928.76 (5675.26 to 12894.66)	205.73
Bosnia and Herzegovina	11366.9	29808.2	162.24	13362.41 (8585.36 to 18488.02)	46645.18 (32577.89 to 63686.37)	249.08
Bulgaria	27678.2	35431.2	28.01	52371.86 (37748.71 to 68556.76)	63313.4 (44182.46 to 87590.68)	20.89
Croatia	14462.4	20659.6	42.85	21622.86 (14411.78 to 29938.92)	36799.84 (25090.66 to 51568.16)	70.19
Czechia	35752.8	66301.4	85.44	54799.78 (36313.59 to 76420.66)	133816.31 (90026.63 to 187336.46)	144.19
Hungary	28303.6	43083.8	52.22	55736.83 (40217.28 to 73952.32)	90769 (63902.17 to 124641.27)	62.85
Montenegro	1240.08	2495.11	101.2	2548.92 (1778.57 to 3464.62)	5695.86 (3964.82 to 7803.77)	123.46
North Macedonia	5473.71	13592.8	148.33	8820.97 (6071.61 to 12016)	26871.38 (19229.98 to 36021.09)	204.63
Poland	102890	149376	45.18	175043.5 (122913.31 to 232557.56)	314230.67 (218596.71 to 424981.32)	79.52
Romania	38378.1	52041.8	35.6	70688.26 (50549.68 to 95029.74)	113583.22 (80581.45 to 152944.82)	60.68
Serbia	30891.7	50833.6	64.55	55120.97 (37019.44 to 74922.41)	98436.49 (68109.58 to 133642.01)	78.58
Slovakia	12665.3	15964.7	26.05	20181.97 (14189.74 to 26886)	34244.53 (23559.84 to 47315.41)	69.68
Slovenia	4758.57	7328.71	54.01	7344.08 (5007.07 to 10451.93)	13560.65 (8979.8 to 19065.36)	84.65
South Asia	3.47657e+06	8.50852e+06	144.74	807711.82 (330850.2 to 1473733.42)	6610911.41 (4259423.54 to 9189695.59)	718.47
Colombia	90524.7	182948	102.1	82992.19 (50783.75 to 119617.63)	282350.98 (188935.66 to 401401.61)	240.21
Costa Rica	6598.85	16627.1	151.97	7808.23 (5131.05 to 10997.96)	29227.24 (18962.79 to 41867.04)	274.31
El Salvador	11697.7	32897.3	181.23	11573.59 (7373.88 to 16432.64)	55157.24 (38128.77 to 75182.74)	376.58
Guatemala	19904.9	112613	465.76	10096.01 (4474.31 to 16755.87)	140972.84 (93355.93 to 197616.23)	1296.32
Honduras	11244.8	31660.6	181.56	7015.95 (3396.71 to 11524.4)	45001.94 (29021.65 to 65170.53)	541.42
Mexico	376862	885823	135.05	601381.92 (428338.92 to 777786.03)	1830570.14 (1339472.87 to 2357567.35)	204.39
Nicaragua	10250.1	29485.8	187.66	8088.32 (4670.44 to 11934.56)	47531.45 (32533.81 to 64663.91)	487.66
Panama	8186.45	20575.5	151.34	4059.39 (1778.18 to 6826.91)	31877.29 (22023.2 to 44260.44)	685.27
Venezuela (Bolivarian Republic of)	54435	167145	207.05	65131.08 (43390.51 to 88828.47)	264026.12 (179806.99 to 366348.48)	305.38
Central Sub-Saharan Africa	197982	415245	109.74	101859.34 (55248.33 to 156131.5)	317313.03 (191729.31 to 462253.2)	211.52
Angola	45307.1	87684.4	93.53	8400.59 (1946.26 to 18652.99)	71467.51 (41479.59 to 103911.11)	750.74
Central African Republic	15407.3	28357.7	84.05	3704.29 (1259.86 to 7392.67)	11766.02 (5208.53 to 20279.36)	217.63
Congo	11530.7	15717.4	36.31	7228.56 (3784.17 to 11087.58)	27937.23 (19923.54 to 36727.02)	286.48
Democratic Republic of the Congo	117113	273762	133.76	78426.54 (44433.91 to 117700.44)	187247.82 (104721.05 to 279232.19)	138.76
Equatorial Guinea	2350.54	2539.44	8.04	494.35 (131.34 to 1062.47)	5405.51 (3794.56 to 7455.1)	993.46
Gabon	6273.29	7183.77	14.51	3605.01 (1888.45 to 5695.7)	13488.92 (9695.57 to 18298.51)	274.17
India	2.72218e+06	6.70095e+06	146.16	664180.73 (286164.41 to 1192460.9)	5312045.52 (3423698.12 to 7429250.31)	699.79
East Asia	3.31615e+06	6.2402e+06	88.18	843329.75 (245394.67 to 1721528.02)	3924324.39 (2027218.99 to 6197834.24)	365.34
Democratic People's Republic of Korea	73300.5	164486	124.4	15035.95 (3237.91 to 33423.66)	33923.61 (7597.97 to 74091.07)	125.62
Taiwan (Province of China)	100622	209924	108.63	56492.2 (28499.06 to 85213.05)	152824.82 (88101.67 to 228882.13)	170.52
Eastern Europe	289302	398671	37.8	489333.6 (346743.79 to 656387.83)	855318.73 (607212.08 to 1141965.94)	74.79
Belarus	15526.5	13422.8	-13.55	22764.71 (15083 to 31564.7)	28570.72 (18729.12 to 40474.22)	25.5
Estonia	2180.72	2988.5	37.04	3646.53 (2470.44 to 5146.53)	6693.31 (4537.73 to 9311.64)	83.55
Latvia	3932.86	5654.46	43.77	7005.26 (4763.17 to 9697.25)	11551.4 (8099.9 to 15817.41)	64.9
Lithuania	4752.74	5767.78	21.36	7374.38 (4830.78 to 10706.81)	11203.79 (7378.94 to 15670.99)	51.93
Republic of Moldova	7945.45	8074.39	1.62	12184.36 (8254.43 to 16791.07)	18765.6 (12798.39 to 25861.77)	54.01
Russian Federation	186585	287047	53.84	299114.02 (209891.3 to 401006.17)	606734.82 (432638.33 to 806485.81)	102.84
Ukraine	68378.5	75716.2	10.73	137244.34 (98992.63 to 184179.59)	171799.09 (119787.32 to 233998.14)	25.18
Eastern Sub-Saharan Africa	701112	1.00768e+06	43.73	181996.96 (72134.88 to 336753.25)	741217.34 (477816.38 to 1040490.12)	307.27
Burundi	24169.2	35787.6	48.07	5824.38 (2017.82 to 11326.01)	14180.16 (6457.97 to 24277.26)	143.46
Comoros	1529.3	2615.1	71	641.52 (267.88 to 1098.11)	2101.6 (1312.38 to 3002.37)	227.6
Djibouti	1138.9	3957.04	247.44	235.43 (60.69 to 510.17)	3274.69 (1909.8 to 4966.12)	1290.96
Eritrea	10273.9	23307.1	126.86	1981.81 (664.28 to 4061.24)	13381.07 (7119 to 20944.08)	575.19
Ethiopia	282420	258185	-8.58	48369.78 (12655.92 to 104428.1)	123531.11 (65686.47 to 190817.37)	155.39
Kenya	42225.9	92834.6	119.85	18842.18 (9661.59 to 29717.08)	119120.27 (85742.43 to 159193.17)	532.2
Madagascar	35492.7	60893.4	71.57	10496.72 (4624.81 to 18046.04)	45637.96 (26116.16 to 68555.23)	334.78
Malawi	34364.9	49087	42.84	9420.81 (3133.95 to 18030.42)	37238.48 (21667.44 to 54218.78)	295.28
Mozambique	51030.1	90395.2	77.14	9858.34 (2781.72 to 20627.88)	65513.47 (37174.31 to 94398.79)	564.55
Rwanda	31631.1	37559.6	18.74	8858.52 (2983.01 to 16928.51)	23402.37 (12635.67 to 35835.19)	164.18
Somalia	27739.1	74055.6	166.97	5232.65 (1377.74 to 11866.11)	15722.2 (4595.85 to 33037.29)	200.46
South Sudan	15149.1	18457.7	21.84	7564.24 (3736.82 to 12290.38)	19782.63 (12600.23 to 28433.76)	161.53
Uganda	55805.9	96582	73.07	12552.07 (3843.24 to 24952.49)	79810.88 (48148.34 to 115138.15)	535.84
United Republic of Tanzania	64200.2	121423	89.13	31301.86 (15777.6 to 48331.61)	132190.13 (91885.74 to 180726.57)	322.31
Zambia	23427.2	41737.2	78.16	10683.09 (4966.58 to 17172.45)	45737.74 (30513.74 to 63464.25)	328.13
High-income Asia Pacific	563671	997737	77.01	218221.46 (84458.82 to 387108)	441575.47 (202189.7 to 749226.32)	102.35
Brunei Darussalam	2278.84	4068.18	78.52	756.45 (246.06 to 1425.47)	3480.69 (2036.06 to 5012.27)	360.14
Japan	402367	640190	59.11	150351.59 (57867.27 to 267774.78)	228163.19 (92029.69 to 408543.41)	51.75
Republic of Korea	145766	335569	130.21	61658.16 (23720.6 to 107039.04)	189775.79 (94652.12 to 301543.33)	207.79
Singapore	13258	17910.2	35.09	5455.26 (2048.16 to 9743.28)	20155.79 (12462.4 to 30712.59)	269.47
High-income North America	795727	1.36782e+06	71.9	1197644.56 (823952.68 to 1601733.3)	3024600.8 (2136179.02 to 4008522.85)	152.55
Canada	52839	102090	93.21	53017.77 (35002.49 to 73415.03)	162509.4 (111802.1 to 225828.95)	206.52
Greenland	60.38	110.33	82.73	98.28 (68.15 to 129.22)	222.02 (150.95 to 304.65)	125.92
United States of America	742809	1265598	70.38	1144501.14 (787587.63 to 1526998.01)	2861821.33 (2027340.01 to 3776854.89)	150.05
China	3.14223e+06	5.86579e+06	86.68	771801.6 (209707.64 to 1609362.21)	3737575.96 (1913966.15 to 5903925.93)	384.27
Afghanistan	43019.3	84391	96.17	30948.1 (15928.02 to 50703.53)	137641.11 (87166.99 to 199895.81)	344.75
Algeria	34044.5	95372.8	180.14	45045.81 (30012 to 65908.29)	234201.62 (162681.25 to 321406.77)	419.92
Bahrain	1113.33	7144.22	541.7	2541.04 (1877.08 to 3277.18)	24240.91 (17836.48 to 31785.09)	853.98
Egypt	80306.2	198568	147.26	138840.18 (100921.27 to 178474.12)	636508.23 (472045.39 to 829774.73)	358.45
Iran (Islamic Republic of)	64199.8	243014	278.53	74446.29 (49805.37 to 104142.22)	473442.98 (344454.05 to 618503.63)	535.95
Iraq	38474.6	108133	181.05	89792.54 (64543.8 to 117736.12)	292072.75 (214002.42 to 383974.44)	225.28
Jordan	7029.84	19800.4	181.66	14520.91 (10706.2 to 18722.15)	66816.9 (49067.27 to 87209.3)	360.14
Kuwait	1853.52	6333.36	241.69	5627.91 (4145.61 to 7419.3)	29193.01 (20618.7 to 39875.08)	418.72
Lebanon	7440.13	16472	121.39	11002.88 (7504.68 to 15138.47)	35261.81 (23320.27 to 48712.74)	220.48
Libya	4588.09	14842.5	223.5	8815.04 (6146.81 to 12179.51)	47495.86 (33524.51 to 64615.49)	438.8
Morocco	36608.2	107772	194.39	40606.47 (26499.8 to 57220.35)	218097.26 (147876.98 to 298535.27)	437.1
Oman	4245.56	6665.66	57	4293 (2728.93 to 6014.92)	22726.55 (17126.72 to 29135.16)	429.39
Palestine	5966.48	15964.9	167.58	6066.3 (3873.85 to 8805.95)	28367.56 (21035.4 to 37265.85)	367.63
Qatar	648.17	4103.11	533.03	1932.14 (1431.95 to 2489.38)	24591.26 (17711.95 to 32950.44)	1172.75
Saudi Arabia	21449.5	38670.6	80.29	37322.61 (26126.46 to 50348.49)	206877.83 (151832 to 271701.91)	454.3
Sudan	29393.5	59871.7	103.69	20130.67 (11275.09 to 30809.34)	112356.44 (75528.09 to 158108.84)	458.14
Syrian Arab Republic	17208.7	33777.8	96.28	24562.24 (16500.58 to 34086.17)	75042.67 (50968.02 to 103877.25)	205.52
Tunisia	12757.8	40546.5	217.82	16251.27 (10838.85 to 23166.64)	80350.68 (53935.16 to 111931.44)	394.43
Turkey	156812	236227	50.64	256936.87 (182314.9 to 334438.74)	534462.89 (379725.36 to 708091.34)	108.01
United Arab Emirates	1920.71	10489.4	446.12	5776.52 (4255.85 to 7468.02)	77450.63 (58054.46 to 102677.53)	1240.78
Yemen	16991.5	48259.9	184.02	7107.2 (3142.75 to 12354.75)	48416.08 (28600.07 to 72697.63)	581.23
Oceania	46193.3	136558	195.62	40649.86 (24841.21 to 59452.81)	161567.13 (108278.97 to 225083.69)	297.46
American Samoa	143.27	393.88	174.92	533.82 (418.07 to 661.43)	1474.08 (1156.67 to 1842.22)	176.13
Cook Islands	132.85	233.23	75.57	288.03 (213.51 to 370.65)	576.59 (438.08 to 726.21)	100.18
Fiji	5625.45	13563.1	141.1	11574.95 (8092.1 to 15634.91)	40634.06 (30365.93 to 52014.62)	251.05
Guam	330.49	654.42	98.02	663.02 (473.86 to 874.3)	1619.42 (1158.99 to 2146.68)	144.25
Kiribati	652.87	1553.81	138	1221.68 (852.07 to 1631.42)	3375.9 (2307.78 to 4509.49)	176.33
Marshall Islands	277.58	604.48	117.77	230.12 (119.25 to 355.98)	1080.81 (700.54 to 1523.92)	369.68
Micronesia (Federated States of)	485.68	1050.42	116.28	880.65 (603.53 to 1211.27)	2773.27 (1862.21 to 3999.12)	214.91
Nauru	38.72	56.98	47.15	101.17 (71.26 to 143.3)	186.93 (131.63 to 275.67)	84.76
Niue	23	26.39	14.72	33.78 (23.3 to 46.19)	58.36 (41.7 to 76.92)	72.74
Northern Mariana Islands	64.27	273.25	325.15	283.23 (216.9 to 357.51)	897.75 (675.47 to 1139.33)	216.97
Palau	76.41	212.77	178.46	169.51 (120.6 to 225.69)	654.91 (472.02 to 849.87)	286.35
Papua New Guinea	31976.6	101346	216.94	17443.2 (7731.49 to 28364.28)	81570.29 (45374.78 to 124433.91)	367.63
Samoa	585.62	1269.07	116.7	1361.13 (986.84 to 1833.94)	3149.93 (2304.47 to 4154.55)	131.42
Solomon Islands	2106.99	6007.63	185.13	2052.27 (1094.52 to 3385.26)	10912.16 (7391.83 to 14998.44)	431.71
Tokelau	14.43	13.82	-4.26	15.26 (9.19 to 22.87)	26.84 (18.68 to 36.48)	75.91
Tonga	471.76	787.21	66.87	936.2 (686.59 to 1209.98)	1705.38 (1260.72 to 2232.91)	82.16
Tuvalu	97.21	143.61	47.73	89.93 (49.63 to 137.04)	230.9 (148.56 to 333.61)	156.74
Vanuatu	533.84	1918.03	259.29	522.41 (292.2 to 815.5)	3008.58 (2018.29 to 4198.7)	475.9
Southeast Asia	2.14403e+06	4.25723e+06	98.56	599805.95 (249579.18 to 1054975.9)	3822749.78 (2599264.87 to 5130101.68)	537.33
Bangladesh	339636	748227	120.3	34751.48 (6416.74 to 83936.71)	347702.49 (187875.48 to 534889.73)	900.54
Bhutan	1230.01	2952.78	140.06	405.34 (138.65 to 757.13)	2574.73 (1593.73 to 3760.86)	535.2
Western Europe	1.37276e+06	1.9824e+06	44.41	1233420.7 (790491.09 to 1742299.29)	2266197.22 (1467140.45 to 3317694.93)	83.73
Nepal	40293.1	107308	166.32	6136.97 (1671.58 to 13251.39)	67847.64 (37391.08 to 103086.06)	1005.56
Pakistan	373233	949076	154.29	102237.31 (30279.29 to 200952.88)	880741.03 (546495.03 to 1242165.65)	761.47
Indonesia	848106	1.69155e+06	99.45	237074.9 (88345.33 to 430603.71)	1864818.9 (1291440.13 to 2477540.23)	686.59
Cambodia	38996.3	96228.3	146.76	6544.93 (1696.12 to 14589.53)	46270.01 (23660.84 to 74506.89)	606.96
Central Latin America	589705	1.47978e+06	150.93	798146.68 (555830.27 to 1057032.87)	2726715.25 (1963572.8 to 3597040.72)	241.63
Lao People's Democratic Republic	22987.6	33620.1	46.25	4742.91 (1412.93 to 10042.5)	29594.06 (17121.8 to 42568.05)	523.96
Malaysia	54618	88910.6	62.79	37980.62 (22266.88 to 54432.95)	138351.7 (94205.83 to 191409.78)	264.27
Maldives	750.69	1373.02	82.9	175.18 (50.05 to 355.58)	1185.92 (742.91 to 1701.76)	576.97
Mauritius	6538.49	25061.5	283.29	5600.37 (3633.03 to 7665.02)	32507.07 (22568.98 to 43753.18)	480.45
Myanmar	340892	454900	33.44	57438.3 (14104.26 to 134058.88)	301143.74 (174383.98 to 431289.6)	424.29
Philippines	229374	504445	119.92	101325.89 (51073.92 to 156575.52)	473362.28 (302226.36 to 659504.23)	367.17
Seychelles	217.44	641.62	195.09	154.94 (96.06 to 222.72)	866.28 (597.6 to 1226.87)	459.12
Sri Lanka	67074.6	254575	279.54	28656.95 (14872.6 to 44658.45)	220968.95 (131766.03 to 320602.45)	671.08
Thailand	223989	411736	83.82	85672.6 (35523.65 to 140803.12)	421729.73 (274334.52 to 598088.74)	392.26
Timor-Leste	1898.68	6184.97	225.75	333 (87.98 to 719.51)	1671.29 (646.01 to 3027.4)	401.89
Viet Nam	305738	682428	123.21	33308.09 (7812.58 to 77367.43)	285271.65 (142380.88 to 464365.75)	756.46
Southern Latin America	153715	245225	59.53	127638.3 (76939.63 to 183346.28)	348694.93 (235834.12 to 486112.76)	173.19
Argentina	118430	167545	41.47	89406.61 (51825.98 to 128982.9)	228384.52 (154648.85 to 316145.62)	155.44
Chile	26280.6	65078.9	147.63	31486.26 (20031.92 to 43835.76)	105490.94 (69348.45 to 149270.54)	235.04
Uruguay	8998.34	12589.2	39.91	6740.26 (4135.64 to 9482.46)	14801.95 (10057.85 to 20382.78)	119.6
Southern Sub-Saharan Africa	138932	333182	139.82	207852.64 (160904.45 to 258151.4)	730196.01 (587441.61 to 891954.26)	251.3
Botswana	5475.88	10085.1	84.17	3534.41 (1970.03 to 5464.65)	22832.14 (16075.97 to 30408.11)	546
Eswatini	2257.06	5251.42	132.67	3893.91 (2741.75 to 5077.43)	14463.34 (9897.33 to 19665.87)	271.43
Lesotho	8113.25	13742.6	69.38	4942 (2978.04 to 7365.01)	22683.03 (15157.54 to 31770.81)	358.98
Namibia	5972.39	8937.36	49.64	4994.64 (3237.31 to 6978.81)	13876.61 (9836.76 to 18569.95)	177.83
South Africa	93057.9	237151	154.84	171195.57 (133621.38 to 210323.22)	589314.56 (469691.07 to 709866.23)	244.23
Zimbabwe	24055.4	58014.2	141.17	19292.1 (12860.05 to 26465.04)	67026.33 (46118.49 to 90133.58)	247.43
Tropical Latin America	517593	879129	69.85	515443.07 (336991.68 to 725310.74)	1613388.28 (1202693.56 to 2090285.7)	213.01
Brazil	509383	849098	66.69	506736.41 (330795.75 to 714226.41)	1565658.64 (1167193.33 to 2029629.84)	208.97
Paraguay	8209.05	30030.7	265.82	8706.66 (5814.69 to 12153.54)	47729.65 (33187.36 to 64247.03)	448.2
North Africa and Middle East	586465	1.39784e+06	138.35	843133.08 (606695.36 to 1107012.06)	3409078.6 (2519584.98 to 4482696.06)	304.33
Andorra	69.97	218.38	212.12	87.51 (55.03 to 129.8)	313.63 (198.1 to 458.82)	258.4
Austria	24424	40083.8	64.12	20011.8 (12595.69 to 28603.25)	42630.58 (27490.54 to 61848.79)	113.03
Belgium	33224.3	45021.2	35.51	26818.94 (16799.63 to 38654.81)	48796.65 (31255.53 to 73955.12)	81.95
Cyprus	6612.31	8436.99	27.6	3481.56 (1963.36 to 5268.67)	6836.01 (4252.08 to 9946.63)	96.35
Denmark	12882.5	21829.5	69.45	10247.09 (6478.98 to 14340.02)	22467.65 (14961.04 to 31040.82)	119.26
Finland	12840.7	22424.6	74.64	13125.81 (8349.32 to 18946.6)	27863.51 (17116.03 to 40660.43)	112.28
France	106595	178333	67.3	78062.6 (47766.85 to 111277.17)	177781.18 (118341.74 to 253958.54)	127.74
Germany	346185	464131	34.07	349813.29 (226637.54 to 496863.7)	568322.3 (370926.11 to 830592.04)	62.46
Greece	26353.8	43768	66.08	25076.75 (15178.56 to 36977.47)	49742.56 (31126.11 to 74811.39)	98.36
Iceland	317.87	791.25	148.93	354.24 (224.36 to 526.6)	1156.48 (733.4 to 1689.15)	226.47
Ireland	5920.22	12179.4	105.73	5317.49 (3402.48 to 7456.59)	15860.04 (10210.7 to 23714.35)	198.26
Israel	12486.6	35398.2	183.49	12226.12 (7976.53 to 17002.7)	41181.71 (27637.84 to 57649.91)	236.83
Italy	288803	409446	41.77	225972.07 (141752.5 to 319140.42)	364710.83 (229150.39 to 527521.54)	61.4
Luxembourg	824.03	2371.89	187.84	787.3 (528.09 to 1080.27)	2972.91 (1890.64 to 4350.71)	277.61
Malta	1707.76	2730.08	59.86	1244.18 (744.48 to 1815.93)	2682.02 (1725.14 to 3950.3)	115.57
Monaco	61.54	119.21	93.7	69.38 (42.55 to 103.17)	167.77 (103.06 to 247.48)	141.81
Netherlands	54978.3	64265.8	16.89	42575.04 (26060.2 to 60538.29)	63604.33 (39289.59 to 93048.7)	49.39
Norway	13502.3	19711.9	45.99	9787.17 (5842.54 to 14512.39)	18860.44 (11681.69 to 27544.46)	92.71
Portugal	52320.3	79827.8	52.58	39290.38 (22924.34 to 57595.55)	73456.17 (46314.87 to 106569.14)	86.96
San Marino	44.5	106.89	140.2	49.28 (31.44 to 71.12)	137 (87.17 to 204.8)	178.01
Spain	165673	218505	31.89	165386.92 (106701.78 to 236631.24)	273573.18 (172560.43 to 408802.96)	65.41
Sweden	25947.3	37374.2	44.04	20330.16 (12412.27 to 29762.92)	39809.6 (25556 to 57725.27)	95.82
Switzerland	24809.5	33238.3	33.97	19690.4 (12182.52 to 28241.11)	32467.8 (20351.7 to 48601.34)	64.89
United Kingdom	155038	240359	55.03	162591.13 (104016.47 to 233631.95)	388827.27 (245677.89 to 563510.52)	139.14
Western Sub-Saharan Africa	492890	917900	86.23	210069.84 (109426.99 to 330400.81)	993268.08 (692015.25 to 1325998.93)	372.83
Benin	10389.6	22498.9	116.55	5013.23 (2629.41 to 7780.24)	31513.7 (21632.68 to 42604.45)	528.61
Burkina Faso	32804.8	57939.4	76.62	7816.41 (2437.25 to 15073)	44806.08 (27118.65 to 65328.41)	473.23
Cabo Verde	664.85	1894.42	184.94	289.38 (146.24 to 463.09)	2569.79 (1830.04 to 3449.78)	788.04
Cameroon	20221.3	56445.9	179.14	21472.28 (13896.92 to 30230.09)	109803.58 (76183.3 to 150094.35)	411.37
Chad	16886.1	39048.2	131.24	3208.65 (1033.93 to 6160.05)	21272.09 (11454.54 to 32380.61)	562.96
Gambia	1643.79	4876.75	196.68	780.44 (372.95 to 1253.48)	5471.62 (3626.25 to 7571.56)	601.1
Ghana	37143.2	76082.6	104.84	16854.69 (8244.94 to 27114.01)	139305.53 (102680.01 to 182105.73)	726.51
Guinea	17832.8	34765.2	94.95	7356.71 (3623.74 to 11848.96)	27386.9 (16949.24 to 39292.14)	272.27
Guinea-Bissau	3646.04	6100.97	67.33	1226.16 (470.05 to 2258.37)	4774.78 (2833.01 to 7179.75)	289.41
Liberia	5633.41	9047.37	60.6	4150.19 (2564.33 to 6014.74)	15288.65 (10879.3 to 20707.18)	268.38
Mali	26240.9	49711.2	89.44	7629.21 (2760.89 to 13742.7)	41136.34 (25194.94 to 58782.12)	439.2
Mauritania	4680.73	6681.84	42.75	4072.14 (2671.82 to 5752.62)	11252.75 (7909.43 to 15216.96)	176.34
Niger	13474.2	41975.8	211.53	4451.84 (1849.2 to 7734.58)	25507.72 (13907.55 to 38498.25)	472.97
Nigeria	245240	372851	52.04	94858.01 (44531.2 to 158612.89)	364011.67 (236585.55 to 506338.84)	283.74
Sao Tome and Principe	197.59	281.97	42.7	113.6 (60.3 to 178.35)	465.76 (330.06 to 637.08)	310.01
Senegal	19275.5	45988.5	138.59	10523.7 (5928.73 to 15852.05)	48075.93 (31649.14 to 67097.41)	356.83
Sierra Leone	8939.51	19025.1	112.82	2402.33 (834.09 to 4516.92)	13369.38 (7773.52 to 19839.15)	456.52
Togo	6170.17	16752.4	171.51	2540.76 (1209.83 to 4126.5)	17130.67 (10873.04 to 24219.03)	574.23
Abbreviations: BMI, body mass index; T2DM, type 2 diabetes mellitus; DALYs, disease-adjusted life-years.

## Sheet: Supplementary Table 3
Supplementary Table 3. ASMR of T2DM attributable to nonhigh BMI and high BMI and EAPC.
Region and countries	Age-standardized mortality rate for T2DM due to nonhigh BMI (per 100,000 population)			Age-standardized mortality rate for T2DM due to high BMI (per 100,000 population)
	1990	2019	EAPC % (95% CI), 1990-2019	1990	2019	EAPC % (95% CI), 1990-2019
Global	11.72	10.92	-0.33% (-0.44 to -0.21)	4.97 (3.01 to 7.28)	7.57 (5.3 to 9.99)	1.36% (1.27 to 1.45)
Andean Latin America	11.12	11.09	0.1% (-0.03 to 0.24)	8.27 (5.4 to 11.42)	12.95 (8.74 to 17.63)	1.52% (1.37 to 1.67)
Bolivia (Plurinational State of)	23.75	21.6	-0.4% (-0.5 to -0.29)	15.42 (9.12 to 23.13)	23.5 (15.4 to 33.3)	1.31% (1.25 to 1.37)
Ecuador	10.87	15.58	1.49% (1.2 to 1.78)	10.93 (7.71 to 14.1)	18.9 (12.8 to 26.2)	1.65% (1.37 to 1.94)
Peru	8.11	7.03	-0.41% (-0.67 to -0.14)	5.14 (2.9 to 7.49)	7.4 (4.5 to 11.2)	1.5% (1.21 to 1.8)
Australasia	6.17	4.48	-1.45% (-1.71 to -1.18)	4.73 (3.11 to 6.48)	4.27 (2.91 to 5.76)	-0.83% (-1.16 to -0.51)
Australia	6.28	4.55	-1.34% (-1.59 to -1.1)	4.77 (3.09 to 6.6)	4.3 (2.9 to 5.9)	-0.72% (-1.04 to -0.41)
New Zealand	5.7	4.08	-2.08% (-2.59 to -1.56)	4.57 (3.02 to 6.18)	3.8 (2.6 to 5.1)	-1.51% (-1.96 to -1.07)
Antigua and Barbuda	37.55	32.5	-0.86% (-1.03 to -0.69)	19.36 (11.28 to 28.46)	25.7 (17 to 35.8)	0.52% (0.32 to 0.72)
Bahamas	24.13	17.58	-1.66% (-1.89 to -1.43)	24.34 (17.03 to 32.14)	20.4 (13.7 to 27.8)	-0.98% (-1.15 to -0.8)
Barbados	37.39	31.19	-1.07% (-1.26 to -0.87)	30.96 (19.66 to 42.28)	29.5 (19.7 to 40.7)	-0.63% (-0.83 to -0.43)
Belize	25.75	23.36	-0.23% (-0.67 to 0.22)	17.33 (10.04 to 25.25)	32.9 (23.6 to 42.9)	2.16% (1.4 to 2.93)
Bermuda	15.36	7.84	-2.54% (-2.63 to -2.46)	15.96 (10.87 to 21.34)	9.2 (6.3 to 12.7)	-2.18% (-2.33 to -2.04)
Caribbean	24.83	18.43	-1.16% (-1.25 to -1.08)	16.13 (10.73 to 21.87)	17.08 (11.74 to 23.39)	0.03% (-0.06 to 0.13)
Cuba	11.76	5.04	-3.22% (-3.94 to -2.5)	9.46 (6.62 to 12.35)	5 (3.4 to 6.9)	-2.5% (-3.24 to -1.75)
Dominica	36.89	28.7	-1.06% (-1.14 to -0.98)	28.93 (19.16 to 39.77)	32 (21.3 to 44.4)	0.07% (-0.1 to 0.25)
Dominican Republic	14.64	15.76	0.64% (0.47 to 0.81)	6.53 (3.31 to 10.19)	14.7 (9.2 to 22)	3.53% (3.26 to 3.8)
Grenada	45.25	38.97	-0.38% (-0.61 to -0.15)	22.44 (13.11 to 33.19)	32.5 (22.7 to 43)	1.14% (0.88 to 1.4)
Guyana	48.88	46.1	-0.55% (-0.93 to -0.17)	30.94 (18.61 to 44.57)	46.7 (30.4 to 66.7)	1.09% (0.5 to 1.68)
Haiti	61.58	44.41	-1.06% (-1.12 to -1)	16.95 (6.75 to 29.85)	17.2 (8.2 to 29.8)	0.42% (0.27 to 0.58)
Jamaica	34.92	36.82	-0.05% (-0.33 to 0.22)	26.05 (17.49 to 35.14)	38.7 (26.5 to 53.7)	1.02% (0.67 to 1.37)
Puerto Rico	22.1	16.92	-1.31% (-1.57 to -1.06)	22.29 (15.05 to 29.45)	23.8 (16.1 to 33.5)	-0.25% (-0.59 to 0.1)
Saint Kitts and Nevis	38.7	26.42	-1% (-1.16 to -0.84)	30.86 (20.86 to 41.97)	27.4 (18.7 to 37.6)	-0.58% (-0.76 to -0.4)
Saint Lucia	52.21	32.14	-2.5% (-2.86 to -2.14)	31.65 (19.84 to 44.89)	28.7 (19.4 to 40.1)	-1.44% (-1.8 to -1.07)
Saint Vincent and the Grenadines	57.6	41.88	-1.52% (-1.78 to -1.27)	28.21 (15.94 to 42.01)	38.5 (26.3 to 52.3)	0.56% (0.31 to 0.81)
Suriname	21.51	21.78	-0.02% (-0.32 to 0.28)	14.54 (9.28 to 20.29)	22.7 (15.3 to 30.8)	1.56% (1.27 to 1.86)
Trinidad and Tobago	58.45	42.31	-1.61% (-1.83 to -1.38)	63.14 (45.65 to 80.31)	55.5 (36.8 to 78.4)	-0.93% (-1.15 to -0.7)
United States Virgin Islands	19.59	17.01	-0.36% (-0.54 to -0.17)	21.15 (13.81 to 28.75)	25.6 (18.5 to 33.4)	0.72% (0.52 to 0.91)
Armenia	9.3	11.78	-0.3% (-1.06 to 0.45)	8.32 (5.76 to 11.17)	16.8 (11.9 to 21.9)	1.65% (0.99 to 2.32)
Azerbaijan	5.27	9.54	1.42% (0.8 to 2.05)	5.46 (3.71 to 7.22)	13.4 (9.2 to 18.1)	2.69% (2.31 to 3.06)
Central Asia	4.33	9.92	2.63% (2.24 to 3.01)	4.6 (3.3 to 5.94)	13.64 (10.05 to 17.17)	3.37% (3.04 to 3.7)
Georgia	4.3	9.14	3.61% (3.18 to 4.04)	5.39 (3.91 to 6.93)	11.3 (7.9 to 14.9)	3.44% (3.05 to 3.83)
Kazakhstan	2.75	6.01	1.63% (0.85 to 2.42)	4.01 (2.98 to 5.02)	9.4 (6.8 to 12)	1.55% (0.77 to 2.34)
Kyrgyzstan	3.02	2.9	-1.08% (-1.48 to -0.68)	3.05 (2.13 to 4.03)	3.7 (2.6 to 4.9)	-0.61% (-1.09 to -0.12)
Mongolia	2.61	2.42	-0.63% (-0.96 to -0.3)	1.8 (1.05 to 2.73)	2.6 (1.7 to 3.8)	1.07% (0.79 to 1.34)
Tajikistan	7.94	19.38	3.63% (3.34 to 3.91)	3.69 (1.81 to 5.65)	11.9 (6.9 to 17.7)	4.43% (3.75 to 5.11)
Turkmenistan	4.46	5.33	-0.26% (-0.67 to 0.16)	5.26 (3.72 to 6.85)	11.1 (7.8 to 14.8)	1.95% (1.58 to 2.32)
Uzbekistan	4.24	14.65	4.27% (3.56 to 4.98)	4.36 (2.99 to 5.76)	20.6 (14.3 to 27.2)	5.12% (4.49 to 5.76)
Albania	2.41	1.72	-1.72% (-2.18 to -1.25)	1.75 (1.11 to 2.44)	1.7 (1 to 2.6)	-0.5% (-0.99 to -0.01)
Bosnia and Herzegovina	8.04	18.31	3.82% (3.17 to 4.48)	6.21 (4.01 to 8.44)	18.7 (12.4 to 26.7)	4.97% (4.25 to 5.68)
Bulgaria	6.49	6.1	-0.84% (-1.26 to -0.43)	8.65 (6.17 to 10.92)	7.7 (5.2 to 10.7)	-1.37% (-1.74 to -1)
Central Europe	5.31	5.27	0.26% (0.14 to 0.37)	6.42 (4.63 to 8.16)	6.65 (4.8 to 8.76)	0.27% (0.14 to 0.4)
Croatia	6.09	5.42	-0.97% (-1.27 to -0.66)	5.79 (3.92 to 7.69)	5.9 (3.9 to 8.3)	-0.36% (-0.59 to -0.14)
Czechia	5.95	6.75	2.41% (1.48 to 3.35)	6.15 (4.2 to 8.07)	7.6 (5.1 to 10.6)	2.58% (1.72 to 3.44)
Hungary	4.89	4.93	0.38% (0.06 to 0.7)	6.7 (4.99 to 8.31)	6.8 (4.8 to 9.1)	0.28% (-0.04 to 0.6)
Montenegro	5.18	5.78	0.55% (0.36 to 0.74)	6.48 (4.45 to 8.36)	8 (5.6 to 10.7)	0.85% (0.69 to 1)
North Macedonia	9.46	15.57	2.09% (1.58 to 2.61)	9.91 (6.71 to 13.14)	18 (12.1 to 25.3)	2.4% (1.98 to 2.81)
Poland	5.27	4.52	-0.19% (-0.46 to 0.08)	6.82 (4.95 to 8.66)	5.9 (4.2 to 7.9)	-0.25% (-0.65 to 0.15)
Romania	2.75	2.3	-0.62% (-0.92 to -0.33)	3.75 (2.88 to 4.64)	3.6 (2.7 to 4.7)	-0.13% (-0.39 to 0.13)
Serbia	8.79	9.79	0.74% (0.49 to 0.99)	10.01 (6.77 to 13.32)	11.6 (7.6 to 16.2)	0.59% (0.4 to 0.78)
Slovakia	5.86	3.49	-1.53% (-1.7 to -1.36)	6.77 (4.87 to 8.75)	4.7 (3.2 to 6.6)	-1.28% (-1.41 to -1.14)
Slovenia	5.32	3.3	-3.88% (-4.78 to -2.96)	5.15 (3.38 to 7.33)	3.8 (2.4 to 5.4)	-3.28% (-4.17 to -2.39)
Central Latin America	22.9	20.71	-0.58% (-0.69 to -0.47)	20.55 (13.87 to 27.34)	23.92 (16.73 to 31.65)	0.23% (0.09 to 0.37)
Colombia	12.3	6.65	-3% (-3.4 to -2.6)	7.52 (4.7 to 10.57)	6.2 (4 to 9)	-1.73% (-2.24 to -1.21)
Costa Rica	8.34	5.68	-2.1% (-2.57 to -1.63)	6.83 (4.5 to 9.3)	5.4 (3.4 to 7.9)	-1.74% (-2.24 to -1.24)
El Salvador	10.01	16.63	1.69% (1.46 to 1.91)	7.2 (4.5 to 10.13)	19.7 (12.6 to 28.7)	3.46% (3.04 to 3.89)
Guatemala	12.37	33.3	2.5% (1.81 to 3.18)	4.19 (1.82 to 7.09)	26.8 (16.6 to 39.7)	5.85% (5.07 to 6.64)
Honduras	7.88	9.84	0.93% (0.71 to 1.15)	4.06 (2.05 to 6.38)	8.9 (5.7 to 13)	2.76% (2.47 to 3.04)
Mexico	31.92	28.6	-0.53% (-0.72 to -0.35)	31.97 (21.98 to 42.14)	35.3 (24.4 to 47.3)	0.09% (-0.09 to 0.26)
Nicaragua	18.44	24.18	0.53% (0.15 to 0.92)	10.02 (5.67 to 14.87)	22.7 (14.8 to 31.3)	2.43% (2 to 2.86)
Panama	13.61	14.87	-0.02% (-0.31 to 0.27)	4.8 (2.01 to 8)	13.4 (8.6 to 19.4)	3.21% (2.85 to 3.58)
Venezuela (Bolivarian Republic of)	18.37	19.17	-0.03% (-0.17 to 0.11)	14.36 (9.25 to 19.66)	18.7 (11.7 to 27.7)	0.61% (0.39 to 0.84)
Central Sub-Saharan Africa	32.45	26.84	-0.6% (-0.7 to -0.5)	10.54 (5.33 to 16.96)	11.45 (6.31 to 17.3)	-0.14% (-0.46 to 0.18)
Angola	36.46	29.38	-0.8% (-0.88 to -0.73)	4.57 (0.98 to 10.61)	11.8 (6.2 to 18.9)	3.58% (3.36 to 3.8)
Central African Republic	41.61	38.98	-0.18% (-0.3 to -0.06)	6.79 (2.21 to 14.07)	9.9 (4 to 18.1)	1.6% (1.32 to 1.88)
Congo	40.92	29.02	-1.34% (-1.43 to -1.25)	16.23 (7.88 to 26.82)	22.4 (14.5 to 31.9)	0.98% (0.84 to 1.12)
Democratic Republic of the Congo	29.73	25.01	-0.47% (-0.59 to -0.35)	11.78 (6.34 to 18.54)	9.7 (4.9 to 15.5)	-1.39% (-1.87 to -0.92)
Equatorial Guinea	37.79	27.29	-1.36% (-1.51 to -1.2)	5.59 (1.43 to 12.52)	27 (16.4 to 40.6)	6.84% (6.2 to 7.48)
Gabon	44.43	33.62	-0.99% (-1.09 to -0.9)	16.39 (7.76 to 27.97)	31.6 (20.4 to 44.7)	2.13% (1.71 to 2.56)
East Asia	7.74	7.13	-0.23% (-0.48 to 0.04)	1.4 (0.43 to 2.81)	2.5 (1.19 to 4.05)	2% (1.69 to 2.31)
China	7.38	6.79	-0.16% (-0.41 to 0.09)	1.25 (0.34 to 2.6)	2.4 (1.1 to 3.9)	2.4% (2.1 to 2.71)
Democratic People's Republic of Korea	11.58	10.65	-0.25% (-0.38 to -0.11)	1.78 (0.38 to 4.02)	1.7 (0.4 to 3.8)	-0.1% (-0.17 to -0.03)
Taiwan (Province of China)	22.5	18.13	-1.84% (-2.41 to -1.27)	8.91 (4.49 to 13.58)	8.4 (4.5 to 13.3)	-1.44% (-2.08 to -0.79)
Eastern Europe	1.84	2.44	0.55% (-0.09 to 1.19)	2.28 (1.69 to 2.85)	3.67 (2.7 to 4.68)	1.01% (0.43 to 1.6)
Belarus	2	0.95	-3.89% (-4.33 to -3.44)	2.21 (1.56 to 2.87)	1.3 (0.9 to 1.8)	-3.63% (-4.18 to -3.07)
Estonia	1.54	1.67	0.16% (-0.7 to 1.02)	1.78 (1.26 to 2.35)	2.8 (2 to 3.8)	1.4% (0.51 to 2.3)
Latvia	1.97	3.08	1.87% (1.42 to 2.32)	2.64 (1.9 to 3.4)	4.6 (3.2 to 6.1)	1.81% (1.34 to 2.28)
Lithuania	1.65	1.44	-0.69% (-0.88 to -0.5)	1.88 (1.28 to 2.47)	2.3 (1.6 to 3)	0.41% (0.12 to 0.69)
Republic of Moldova	3.02	1.72	-2.84% (-3.24 to -2.43)	3.56 (2.55 to 4.56)	2.9 (2.1 to 3.7)	-1.57% (-1.95 to -1.19)
Russian Federation	1.94	3.02	1.26% (0.45 to 2.08)	2.3 (1.7 to 2.89)	4.4 (3.2 to 5.7)	1.86% (1.14 to 2.59)
Ukraine	1.51	1.2	-1.79% (-2.1 to -1.47)	2.2 (1.69 to 2.7)	2 (1.5 to 2.6)	-1.52% (-1.94 to -1.11)
Eastern Sub-Saharan Africa	35.16	26.17	-1.15% (-1.22 to -1.07)	6.04 (2.23 to 11.68)	10.35 (6.06 to 15.39)	2.03% (1.91 to 2.16)
Burundi	38.42	29.09	-1.21% (-1.32 to -1.1)	6.26 (2.04 to 12.86)	6.6 (2.7 to 11.9)	-0.11% (-0.25 to 0.03)
Comoros	29.46	24.26	-0.8% (-0.88 to -0.72)	7.94 (2.99 to 14.21)	10.9 (6 to 16.5)	0.88% (0.73 to 1.02)
Djibouti	29.8	29.98	-0.03% (-0.13 to 0.07)	3.64 (0.88 to 8.37)	12 (6.1 to 19.6)	4.77% (4.51 to 5.02)
Eritrea	32.56	31.81	-0.19% (-0.34 to -0.05)	4.73 (1.64 to 9.89)	12.9 (6.6 to 20.8)	3.44% (2.97 to 3.91)
Ethiopia	49.41	27.36	-2.24% (-2.32 to -2.16)	5.71 (1.35 to 13.6)	7.1 (3.3 to 12.1)	0.61% (0.18 to 1.05)
Kenya	21.8	20.04	-0.34% (-0.54 to -0.13)	5.46 (2.48 to 9.27)	11.9 (7.5 to 17)	3.05% (2.9 to 3.21)
Madagascar	25.37	21.51	-0.72% (-0.91 to -0.53)	4.85 (2.04 to 8.68)	8.5 (4.4 to 13.7)	2.39% (2.18 to 2.61)
Malawi	34.41	25.66	-1.27% (-1.49 to -1.06)	5.69 (1.6 to 11.89)	11.5 (6.1 to 17.8)	2.79% (2.39 to 3.18)
Mozambique	32.69	33.07	0.28% (0.18 to 0.38)	3.91 (0.95 to 8.93)	12.4 (6.3 to 19.8)	4.96% (4.66 to 5.26)
Rwanda	41.52	26.81	-2.25% (-2.52 to -1.98)	7.88 (2.4 to 15.67)	9.7 (4.7 to 16.3)	0.26% (-0.17 to 0.69)
Somalia	38.57	37.88	0.1% (0.04 to 0.15)	4.52 (1.01 to 11.13)	4.8 (1.2 to 11.3)	0.55% (0.46 to 0.65)
South Sudan	26.84	21.93	-0.72% (-0.75 to -0.69)	8.19 (3.57 to 14.09)	11.8 (6.8 to 18.5)	1.46% (1.39 to 1.54)
Uganda	33.04	27.83	-0.95% (-1.2 to -0.7)	4.7 (1.27 to 10.17)	12 (6.4 to 19.1)	3.4% (3.28 to 3.52)
United Republic of Tanzania	26.91	23.17	-0.49% (-0.58 to -0.41)	8.24 (3.89 to 13.52)	13.4 (8.4 to 19.2)	1.81% (1.64 to 1.97)
Zambia	33.55	27.75	-0.89% (-1.23 to -0.55)	8.68 (3.59 to 15.04)	14.9 (9 to 22.2)	1.52% (1.36 to 1.67)
Brunei Darussalam	90.22	50.31	-1.59% (-1.85 to -1.33)	19.63 (6.17 to 38.45)	22.4 (12.4 to 33.7)	1.14% (0.76 to 1.53)
High-income Asia Pacific	6.13	3.09	-2.59% (-2.75 to -2.43)	1.66 (0.63 to 2.91)	1.13 (0.54 to 1.79)	-1.86% (-2.15 to -1.56)
Japan	4.86	1.54	-3.89% (-4.35 to -3.43)	1.2 (0.45 to 2.13)	0.4 (0.2 to 0.7)	-3.62% (-4 to -3.25)
Republic of Korea	13.04	10.92	-1.4% (-2.27 to -0.53)	3.96 (1.49 to 6.98)	3.8 (1.8 to 6.1)	-1.24% (-2.12 to -0.36)
Singapore	14.36	1.61	-7.69% (-8.74 to -6.64)	3.85 (1.42 to 6.82)	0.8 (0.5 to 1.1)	-6.06% (-7.34 to -4.75)
High-income North America	6.56	5.08	-1.56% (-2.01 to -1.11)	6.68 (4.57 to 8.76)	7.21 (5.3 to 9.01)	-0.42% (-0.92 to 0.07)
Canada	7.22	4.63	-2.44% (-3.02 to -1.86)	4.88 (3.13 to 6.74)	4.5 (3.1 to 6)	-1.21% (-1.89 to -0.52)
Greenland	8.1	4.19	-2.86% (-3.11 to -2.61)	7.53 (4.98 to 10.21)	4.8 (3.1 to 6.7)	-2.05% (-2.29 to -1.8)
United States of America	6.52	5.14	-1.47% (-1.91 to -1.04)	6.89 (4.73 to 8.97)	7.5 (5.6 to 9.4)	-0.36% (-0.84 to 0.13)
North Africa and Middle East	13.31	10.99	-0.37% (-0.53 to -0.21)	11.5 (8 to 15.29)	14.24 (10.52 to 18.31)	0.89% (0.77 to 1.02)
Afghanistan	18.39	19.76	0.39% (0.1 to 0.68)	9.42 (4.27 to 16.7)	20.1 (10.4 to 32.8)	3.59% (2.97 to 4.21)
Algeria	10.58	8.69	-0.21% (-0.47 to 0.06)	6.42 (3.66 to 10.57)	9.5 (6.3 to 13.6)	1.82% (1.56 to 2.09)
Bahrain	38.12	57.43	1.86% (1.32 to 2.4)	39.64 (26.65 to 53.61)	69.5 (47 to 95.4)	2.21% (1.74 to 2.69)
Egypt	11.49	12.61	0.78% (0.61 to 0.94)	11.81 (8.3 to 15.63)	21.1 (14.4 to 29.3)	2.27% (2.17 to 2.38)
Iran (Islamic Republic of)	7.78	10.62	1.36% (1.11 to 1.61)	4.68 (3 to 6.56)	11.4 (8.3 to 14.4)	3.5% (3.27 to 3.72)
Iraq	20.76	19.08	-0.45% (-0.52 to -0.38)	28.47 (18.38 to 38.61)	26.7 (18.3 to 35.7)	-0.34% (-0.43 to -0.26)
Jordan	30.58	16.16	-2.56% (-2.91 to -2.21)	33.35 (22.6 to 44.61)	24.1 (17 to 31.9)	-1.52% (-1.98 to -1.06)
Kuwait	13.6	7.84	-2.38% (-3.03 to -1.73)	15.15 (10.71 to 20.13)	10.6 (7.2 to 14.4)	-1.29% (-1.98 to -0.59)
Lebanon	11.3	7.25	-1.31% (-1.47 to -1.15)	9.1 (5.93 to 12.77)	8.7 (5.5 to 12.4)	0.06% (-0.22 to 0.35)
Libya	6.89	7.02	0.55% (0.3 to 0.8)	7.32 (4.67 to 10.45)	11.3 (7.4 to 15.9)	1.95% (1.74 to 2.17)
Morocco	7.94	10.57	1.26% (1.1 to 1.42)	5.15 (3.08 to 8.05)	11.8 (7.7 to 16.5)	3.23% (3.08 to 3.39)
Oman	29.62	26.29	-0.04% (-0.3 to 0.22)	15.12 (8.43 to 23.36)	32 (22.5 to 42.5)	2.88% (2.43 to 3.33)
Palestine	34.5	38.42	0.5% (0.13 to 0.86)	19.39 (11.14 to 30.4)	30.4 (20.1 to 42.5)	1.3% (0.81 to 1.78)
Qatar	54.21	53.03	0.27% (-0.19 to 0.73)	56.95 (36.59 to 78.26)	69 (43.7 to 98.9)	1.16% (0.58 to 1.73)
Saudi Arabia	13.46	6.97	-2.87% (-3.15 to -2.6)	11.71 (7.29 to 17.31)	12.5 (9 to 16.5)	-0.64% (-1.07 to -0.21)
Sudan	8.02	7.93	0.13% (-0.01 to 0.26)	3.49 (1.8 to 6.04)	7.7 (4.6 to 11.9)	3.28% (3.05 to 3.5)
Syrian Arab Republic	10.2	7.64	-1.65% (-1.94 to -1.37)	8.47 (5.32 to 12.38)	8.2 (5.3 to 12)	-0.87% (-1.25 to -0.48)
Tunisia	6.49	7.16	0.5% (0.4 to 0.59)	4.41 (2.73 to 6.78)	7.7 (4.7 to 11.8)	2.17% (2.06 to 2.29)
Turkey	19.93	9.94	-1.84% (-2.17 to -1.51)	20.42 (13.92 to 27.49)	12.8 (8.6 to 17.8)	-1.49% (-1.73 to -1.25)
United Arab Emirates	37.04	19.9	-2.27% (-2.97 to -1.56)	38.24 (25.36 to 52.26)	35.3 (24 to 48.9)	-0.08% (-0.8 to 0.65)
Yemen	9.18	9.14	0.04% (-0.06 to 0.15)	2.48 (0.96 to 4.74)	5 (2.7 to 8.2)	3.21% (2.94 to 3.49)
Oceania	57.51	72.72	0.76% (0.66 to 0.87)	30.21 (16.91 to 46.5)	48.3 (29.96 to 70.61)	1.29% (0.88 to 1.7)
American Samoa	32.74	37.98	0.59% (0.36 to 0.82)	47.8 (34.41 to 61.99)	60.1 (43.6 to 77.4)	0.6% (0.25 to 0.96)
Cook Islands	55.74	45.04	-0.84% (-0.98 to -0.7)	65.64 (45.27 to 88.96)	65.4 (46 to 86.3)	-0.27% (-0.48 to -0.05)
Fiji	77.35	105.32	0.77% (0.5 to 1.05)	80.75 (50.73 to 117.27)	152.1 (105.6 to 208.8)	1.65% (1.09 to 2.21)
Guam	20.9	9.74	-3.05% (-3.42 to -2.67)	18.92 (11.86 to 26.55)	14 (9.6 to 18.8)	-1.27% (-1.57 to -0.97)
Kiribati	72.94	102.34	0.98% (0.73 to 1.24)	73.49 (46.36 to 103.76)	101.7 (62.2 to 144.7)	0.59% (0.05 to 1.13)
Marshall Islands	55.76	63.42	0.51% (0.37 to 0.66)	27.06 (12.36 to 44.18)	49.5 (27.7 to 76.4)	1.78% (1.42 to 2.14)
Micronesia (Federated States of)	49.59	82.77	1.77% (1.55 to 1.99)	44.88 (27.74 to 65.56)	86.4 (52.7 to 127.3)	2.06% (1.65 to 2.48)
Nauru	54.14	75.66	1.16% (0.8 to 1.52)	58.65 (38.03 to 85.08)	87.1 (54.5 to 132.8)	0.95% (0.7 to 1.19)
Niue	44.5	53.14	0.51% (0.3 to 0.72)	43.81 (28.41 to 62.79)	68.9 (44.3 to 95.8)	1.34% (1.03 to 1.66)
Northern Mariana Islands	20.03	24.46	1.18% (0.78 to 1.57)	30.38 (21.43 to 40.19)	34 (23.9 to 44.4)	0.56% (0.03 to 1.08)
Palau	36.51	49.98	1.14% (0.97 to 1.31)	42.55 (27.96 to 61.12)	69.2 (45.9 to 94.2)	1.56% (1.26 to 1.86)
Papua New Guinea	58.37	74.19	0.83% (0.71 to 0.95)	18.74 (7.15 to 33.67)	29.8 (14.1 to 50.3)	1.27% (0.95 to 1.59)
Samoa	33.12	41.14	0.76% (0.56 to 0.96)	38.54 (24.74 to 55.12)	48 (31 to 66.6)	0.55% (0.25 to 0.86)
Solomon Islands	48.42	72.54	1.48% (1.4 to 1.56)	28.23 (13.44 to 50.82)	61.1 (36.5 to 90)	2.45% (2.05 to 2.85)
Tokelau	43.39	46.57	0.25% (0.06 to 0.45)	32.19 (17.85 to 49.85)	49.9 (31.5 to 70.3)	1.41% (1.14 to 1.68)
Tonga	44.3	49.04	0.73% (0.56 to 0.9)	41.95 (28.07 to 58.22)	55.6 (36.9 to 76.8)	0.93% (0.67 to 1.2)
Tuvalu	56.4	62.49	0.4% (0.28 to 0.52)	32.09 (15.79 to 50.53)	53.3 (30.2 to 82.2)	1.44% (1.07 to 1.81)
Vanuatu	28.13	42.89	1.62% (1.53 to 1.7)	15.63 (7.59 to 26.78)	34.6 (20.6 to 55)	2.81% (2.63 to 3)
South Asia	19.43	19.74	-0.07% (-0.34 to 0.2)	2.64 (1.01 to 5.05)	8.4 (5.29 to 11.9)	4.22% (3.89 to 4.56)
Bangladesh	25.45	24.41	-0.45% (-1.08 to 0.19)	1.52 (0.26 to 3.92)	4.6 (2.1 to 8)	4.22% (3.68 to 4.75)
Bhutan	15.64	21.43	1.18% (1.11 to 1.26)	2.93 (0.9 to 6.03)	9 (4.6 to 14.4)	4.09% (3.98 to 4.2)
India	18.5	18.09	-0.15% (-0.39 to 0.09)	2.64 (1.07 to 4.88)	8.1 (5.1 to 11.6)	4.03% (3.71 to 4.35)
Nepal	10.2	14.65	1.38% (1.13 to 1.64)	0.88 (0.23 to 2.08)	4 (1.9 to 6.8)	5.97% (5.73 to 6.22)
Pakistan	19.5	32.23	1.72% (1.46 to 1.97)	3.68 (1.03 to 7.6)	17.3 (10 to 25.7)	5.97% (5.48 to 6.46)
Southeast Asia	27.63	24.96	-0.32% (-0.36 to -0.28)	4.82 (1.82 to 8.94)	13.1 (8.35 to 18.21)	3.78% (3.68 to 3.88)
Cambodia	28.09	24.46	-0.63% (-0.69 to -0.56)	3.27 (0.8 to 7.61)	7.3 (3.6 to 12.4)	3.04% (2.83 to 3.24)
Indonesia	26.3	30.45	0.72% (0.64 to 0.81)	4.72 (1.61 to 9.02)	17.8 (11.5 to 25.1)	5.27% (5.05 to 5.48)
Lao People's Democratic Republic	33.02	25.62	-1.16% (-1.27 to -1.04)	4.93 (1.41 to 10.78)	11.9 (6.5 to 18.4)	3.28% (3.17 to 3.38)
Malaysia	18.71	7.13	-4.26% (-4.8 to -3.71)	7.86 (4.31 to 11.81)	6.1 (4 to 9.2)	-1.73% (-2.31 to -1.14)
Maldives	28.38	14.03	-2.94% (-3.26 to -2.62)	4.03 (1.04 to 8.87)	4.9 (2.7 to 7.6)	0.35% (-0.04 to 0.74)
Mauritius	27.76	57.41	4.59% (3.62 to 5.58)	16.91 (10.64 to 23.31)	49.8 (32.7 to 70.6)	5.77% (4.8 to 6.75)
Myanmar	47.46	36.47	-1.09% (-1.18 to -1)	5.65 (1.29 to 13.58)	13.6 (7.4 to 20.9)	3.53% (3.32 to 3.74)
Philippines	28.91	23.6	-0.72% (-0.87 to -0.57)	6.62 (3.07 to 11.09)	13.3 (7.9 to 19.7)	2.35% (2.15 to 2.54)
Seychelles	9.69	15.05	1.55% (1.37 to 1.74)	4.41 (2.61 to 6.53)	9.3 (6.2 to 12.7)	2.36% (2.13 to 2.59)
Sri Lanka	20.16	37.8	2.94% (2.39 to 3.5)	4.91 (2.38 to 8.03)	19.3 (10.4 to 29.6)	5.77% (5.25 to 6.3)
Thailand	20.09	10.85	-2.93% (-3.33 to -2.53)	4.81 (1.82 to 8.45)	7.4 (4.4 to 11.2)	0.65% (0.3 to 1.01)
Timor-Leste	19.77	20.87	0.14% (-0.02 to 0.31)	2.1 (0.51 to 4.85)	3.5 (1.3 to 7)	2.25% (1.58 to 2.92)
Viet Nam	28.61	27.22	-0.08% (-0.22 to 0.06)	2.29 (0.53 to 5.63)	7.3 (3.5 to 12.5)	4.93% (4.51 to 5.35)
Southern Latin America	12.31	8.99	-1.48% (-1.66 to -1.29)	7.25 (4.27 to 10.41)	8.38 (5.59 to 11.3)	0.02% (-0.29 to 0.33)
Argentina	13.6	9.56	-1.73% (-1.96 to -1.5)	7.51 (4.26 to 10.92)	9 (6 to 12.1)	0.01% (-0.36 to 0.39)
Chile	8.58	8.05	-0.28% (-0.43 to -0.13)	6.85 (4.32 to 9.34)	7.5 (4.9 to 10.2)	0.11% (-0.12 to 0.35)
Uruguay	10.68	7.88	-0.95% (-1.11 to -0.78)	6.09 (3.63 to 8.69)	6.8 (4.5 to 9.2)	0.39% (0.31 to 0.46)
Southern Sub-Saharan Africa	21.74	29.45	1.28% (0.86 to 1.71)	20.9 (15.18 to 27.23)	39.05 (29.9 to 48.44)	2.67% (2.18 to 3.17)
Botswana	41.28	40.1	-0.46% (-0.92 to 0.02)	18.23 (9.56 to 29.79)	50.7 (32.8 to 70.5)	3.44% (2.97 to 3.92)
Eswatini	38.05	49.89	1.38% (0.91 to 1.85)	45.23 (29.85 to 61.64)	84.7 (53.3 to 118.4)	2.54% (1.82 to 3.27)
Lesotho	34.69	53.6	2.16% (1.84 to 2.48)	15.56 (8.59 to 24.46)	57.3 (36.4 to 82.8)	5.56% (5.04 to 6.07)
Namibia	35.89	31.65	-0.75% (-1.13 to -0.36)	20.92 (12.75 to 30.05)	30 (19.8 to 42)	0.88% (0.44 to 1.33)
South Africa	19.56	27.65	1.39% (0.89 to 1.88)	22.53 (16.57 to 29.32)	40 (30.2 to 49.6)	2.5% (1.97 to 3.03)
Zimbabwe	23.15	32.31	1.72% (1.37 to 2.08)	11.81 (7.47 to 16.86)	23.3 (15 to 33.1)	2.99% (2.61 to 3.38)
Tropical Latin America	19.67	13.38	-1.3% (-1.35 to -1.25)	12.16 (7.63 to 17.18)	14.63 (10.68 to 18.98)	0.65% (0.53 to 0.77)
Brazil	19.83	13.16	-1.39% (-1.45 to -1.33)	12.24 (7.68 to 17.31)	14.5 (10.5 to 18.6)	0.58% (0.46 to 0.69)
Paraguay	13.81	23.07	1.94% (1.52 to 2.37)	9.02 (5.81 to 12.8)	22.3 (14.2 to 32.4)	3.25% (2.74 to 3.77)
Western Europe	8.05	5.06	-1.82% (-1.93 to -1.71)	5.02 (3.19 to 7.09)	3.49 (2.22 to 4.96)	-1.54% (-1.67 to -1.42)
Andorra	4.42	3.19	-1.17% (-1.24 to -1.1)	2.83 (1.59 to 4.55)	2.4 (1.4 to 3.5)	-0.62% (-0.72 to -0.51)
Austria	7.57	6.49	-0.14% (-0.58 to 0.31)	4.59 (2.85 to 6.56)	4.5 (2.7 to 6.4)	0.33% (-0.14 to 0.8)
Belgium	7.13	3.63	-2.56% (-2.72 to -2.4)	3.86 (2.38 to 5.58)	2.5 (1.6 to 3.5)	-1.86% (-2.04 to -1.69)
Cyprus	48.36	18.58	-3.68% (-3.82 to -3.53)	15.62 (7.86 to 25.36)	8.3 (4.7 to 12.9)	-2.8% (-3.15 to -2.45)
Denmark	5.74	6.45	0.5% (-0.03 to 1.04)	3.52 (2.21 to 4.96)	4.4 (2.8 to 6.1)	0.87% (0.32 to 1.41)
Finland	3.94	1.84	-3.02% (-3.28 to -2.75)	2.49 (1.56 to 3.54)	1.5 (1 to 2.1)	-2.08% (-2.23 to -1.92)
France	5.12	4.24	-0.72% (-1.25 to -0.19)	2.65 (1.59 to 3.84)	2.9 (1.9 to 4.1)	0.29% (-0.33 to 0.92)
Germany	9.01	5.46	-2.18% (-2.42 to -1.94)	6.37 (4.11 to 8.84)	4.2 (2.7 to 5.9)	-1.9% (-2.16 to -1.65)
Greece	4.6	2.71	-1.11% (-1.57 to -0.65)	2.9 (1.79 to 4.13)	2.3 (1.5 to 3.1)	-0.21% (-0.56 to 0.14)
Iceland	2.83	2.22	-1.25% (-1.46 to -1.05)	1.94 (1.18 to 2.77)	1.7 (1.1 to 2.4)	-0.77% (-0.9 to -0.64)
Ireland	6.12	3.65	-1.98% (-2.11 to -1.84)	3.79 (2.35 to 5.38)	2.5 (1.5 to 3.6)	-1.86% (-2.07 to -1.66)
Israel	10.18	11.85	-0.61% (-1.57 to 0.36)	6.91 (4.4 to 9.67)	8.8 (5.5 to 12.4)	-0.42% (-1.42 to 0.59)
Italy	12.15	7.37	-1.74% (-1.82 to -1.66)	6.88 (4.24 to 9.83)	4.6 (2.8 to 6.6)	-1.52% (-1.58 to -1.46)
Luxembourg	6.26	3.4	-2.2% (-2.29 to -2.1)	3.91 (2.51 to 5.5)	2.4 (1.5 to 3.5)	-1.77% (-1.87 to -1.67)
Malta	15.63	7.25	-2.49% (-2.71 to -2.27)	7.49 (4.4 to 10.96)	4.5 (2.8 to 6.6)	-1.7% (-1.95 to -1.45)
Monaco	1.69	1.66	0.12% (-0.05 to 0.3)	1.34 (0.79 to 1.98)	1.4 (0.9 to 2.1)	0.39% (0.24 to 0.54)
Netherlands	10.59	5.32	-2.8% (-3.2 to -2.4)	5.96 (3.57 to 8.68)	3.2 (1.9 to 4.7)	-2.69% (-3.07 to -2.3)
Norway	4.53	3.65	-0.85% (-1.23 to -0.47)	2.21 (1.31 to 3.21)	2 (1.2 to 2.9)	-0.46% (-0.78 to -0.13)
Portugal	13	9.01	-1.74% (-2.04 to -1.44)	6.92 (3.97 to 10.17)	5.5 (3.3 to 8)	-1.6% (-2 to -1.19)
San Marino	4.25	3.28	-0.72% (-0.82 to -0.62)	2.79 (1.69 to 4.21)	2.5 (1.3 to 4.2)	-0.14% (-0.25 to -0.04)
Spain	10.31	4.71	-2.91% (-3.04 to -2.78)	6.88 (4.32 to 9.72)	3.3 (1.9 to 4.8)	-2.87% (-3.07 to -2.67)
Sweden	5.4	4.76	-0.44% (-0.65 to -0.22)	3.02 (1.8 to 4.4)	3.2 (1.9 to 4.6)	0.04% (-0.16 to 0.25)
Switzerland	8.62	4.06	-3.3% (-3.62 to -2.97)	4.8 (2.89 to 6.93)	2.4 (1.4 to 3.5)	-3.17% (-3.44 to -2.9)
United Kingdom	4.64	2.34	-2.6% (-2.8 to -2.4)	3.26 (2.05 to 4.57)	2 (1.2 to 2.7)	-2.17% (-2.35 to -1.99)
Western Sub-Saharan Africa	23.19	22.53	-0.05% (-0.24 to 0.13)	6.26 (3 to 10.56)	13.06 (8.59 to 18.4)	2.58% (2.36 to 2.81)
Benin	20.31	20.75	0.07% (-0.14 to 0.27)	6.01 (2.86 to 10.01)	13.7 (8.6 to 20.3)	2.91% (2.51 to 3.32)
Burkina Faso	29.54	24.36	-0.79% (-0.88 to -0.7)	4.54 (1.3 to 9.39)	10.5 (5.8 to 16.2)	2.89% (2.76 to 3.01)
Cabo Verde	6.35	18.23	2.68% (1.95 to 3.41)	2.1 (0.98 to 3.46)	13.1 (8.9 to 18)	5.61% (4.79 to 6.44)
Cameroon	21.6	24.05	0.4% (0.06 to 0.74)	13.79 (8.19 to 20.48)	25.1 (16.3 to 36.4)	2.12% (1.83 to 2.42)
Chad	20.79	25.04	0.62% (0.3 to 0.94)	2.8 (0.85 to 5.71)	8 (4.1 to 13)	3.64% (3.27 to 4)
CIvoire	23.45	24.51	-0.06% (-0.41 to 0.29)	8.66 (4.56 to 13.84)	13.9 (8.3 to 20.4)	1.38% (1.02 to 1.74)
Gambia	18.9	23.04	0.52% (0.32 to 0.73)	5.31 (2.28 to 9.32)	13.9 (8.5 to 20.5)	3.23% (2.92 to 3.54)
Ghana	22.96	21.5	-0.02% (-0.38 to 0.34)	5.89 (2.53 to 10.41)	21.2 (15 to 28.8)	4.73% (4.2 to 5.26)
Guinea	21.51	25.46	0.71% (0.49 to 0.92)	6.1 (2.83 to 10.54)	12.2 (7 to 18.7)	2.52% (2.33 to 2.71)
Guinea-Bissau	32.67	33.71	0.12% (-0.07 to 0.31)	7.56 (2.73 to 14.56)	14.9 (8.2 to 23.4)	2.2% (1.88 to 2.52)
Liberia	20.42	20.56	-0.17% (-0.44 to 0.09)	8.89 (4.93 to 13.62)	14 (8.8 to 20.4)	2.26% (1.86 to 2.65)
Mali	23.68	23.36	-0.12% (-0.24 to -0.01)	4.89 (1.71 to 9.16)	11.2 (6.3 to 17.2)	2.89% (2.63 to 3.15)
Mauritania	21.46	16.6	-0.89% (-0.97 to -0.82)	12.3 (7.49 to 18.21)	16.5 (10.8 to 23.4)	0.88% (0.7 to 1.07)
Niger	20.61	22.75	0.36% (0.21 to 0.52)	4.3 (1.68 to 7.78)	7.9 (4 to 12.9)	2.13% (1.9 to 2.36)
Nigeria	23.87	21.75	-0.24% (-0.39 to -0.09)	5.89 (2.48 to 10.35)	11.1 (6.6 to 16.5)	2.15% (2 to 2.3)
Sao Tome and Principe	8.26	8.28	-0.06% (-0.16 to 0.04)	2.99 (1.43 to 4.87)	6.5 (4.3 to 9)	2.7% (2.57 to 2.83)
Senegal	21.33	23.74	0.42% (0.19 to 0.64)	7.21 (3.61 to 11.53)	14.1 (8.7 to 21.1)	2.43% (2.24 to 2.62)
Sierra Leone	20.14	23.35	0.72% (0.42 to 1.01)	3.8 (1.19 to 7.38)	9.3 (5 to 14.9)	3.34% (3.22 to 3.46)
Togo	20.49	21.29	0.1% (-0.13 to 0.33)	5.29 (2.28 to 9.22)	11.6 (6.8 to 17.8)	2.61% (2.33 to 2.89)
Abbreviations: BMI, body mass index; ASMR, age-standardized mortality rate; T2DM, type 2 diabetes mellitus; EAPC, estimated annual percentage change.

## Sheet: Supplementary Table 4
Supplementary Table 4. ASDR of T2DM attributable to nonhigh BMI and high BMI, and EAPC.
Region and countries	Age-standardized DALYs rate for T2DM due to non-high BMI			Age-standardized DALYs rate for T2DM due to high BMI
	1990	2019	EAPC % (95% CI), 1990-2019	1990	2019	EAPC % (95% CI), 1990-2019
Global	403.51	390.49	-0.18% (-0.26 to -0.1)	224.83 (137.88 to 332.01)	411.06 (287.5 to 552.23)	2.13% (2.1 to 2.17)
Andean Latin America	321.07	311.55	-0.04% (-0.13 to 0.05)	332.55 (224.68 to 450.79)	561.98 (407.03 to 741.39)	1.73% (1.61 to 1.84)
Bolivia (Plurinational State of)	595.83	494.82	-0.7% (-0.81 to -0.6)	547.75 (348.77 to 785.58)	835.06 (593.49 to 1117.16)	1.31% (1.25 to 1.36)
Ecuador	289.11	370.42	1.07% (0.83 to 1.31)	456.84 (334.95 to 583.86)	792.08 (570.8 to 1033.32)	1.65% (1.37 to 1.93)
Peru	262.42	240.15	-0.32% (-0.49 to -0.15)	217.99 (128.41 to 318.76)	372.61 (250.64 to 521.76)	1.96% (1.78 to 2.13)
Australasia	164.8	145.85	-0.68% (-0.82 to -0.54)	197.25 (133.77 to 267.91)	273.74 (188.74 to 375.91)	0.77% (0.6 to 0.95)
Australia	164.35	145.29	-0.58% (-0.72 to -0.45)	198.74 (134.22 to 270.89)	279.48 (192.14 to 383.36)	0.88% (0.7 to 1.07)
New Zealand	168.23	148.52	-1.25% (-1.54 to -0.97)	190.31 (127.01 to 255.51)	243.65 (169.45 to 334.35)	0.04% (-0.28 to 0.36)
Caribbean	735.83	617.73	-0.78% (-0.87 to -0.69)	672.1 (455.91 to 910.12)	865.34 (609.04 to 1164.76)	0.78% (0.72 to 0.85)
Antigua and Barbuda	964.74	802.08	-0.93% (-1.04 to -0.82)	751.02 (461.49 to 1068.82)	1103.86 (783.19 to 1478.41)	1% (0.86 to 1.14)
Bahamas	615.63	521.03	-1.03% (-1.22 to -0.84)	935.76 (682.45 to 1213.59)	1030.1 (740.46 to 1360.32)	0.1% (-0.01 to 0.2)
Barbados	846.24	703.02	-1.04% (-1.19 to -0.9)	1029.79 (692.61 to 1373.63)	1157.29 (836.29 to 1531.71)	0.04% (-0.09 to 0.17)
Belize	626.9	574.79	-0.29% (-0.58 to 0)	626.56 (384.56 to 896.49)	1273.63 (952.05 to 1628.76)	2.26% (1.66 to 2.86)
Bermuda	364.23	253.59	-1.49% (-1.58 to -1.4)	583.97 (413.73 to 772.27)	541.58 (377.85 to 741.78)	-0.48% (-0.63 to -0.34)
Cuba	452.32	329.16	-1.35% (-1.66 to -1.03)	534.31 (374.04 to 730.48)	556.35 (364.86 to 799.49)	-0.05% (-0.43 to 0.34)
Dominica	874.91	752.08	-0.69% (-0.76 to -0.63)	1024.39 (705.36 to 1380.43)	1412.38 (1014.43 to 1865.43)	0.9% (0.75 to 1.04)
Dominican Republic	427.31	446.87	0.18% (0.05 to 0.32)	273.22 (144.81 to 410.43)	672.21 (460.05 to 913.31)	3.79% (3.53 to 4.04)
Grenada	1173.76	962.15	-0.57% (-0.66 to -0.47)	863.11 (533.38 to 1210.51)	1351.21 (980.71 to 1759.36)	1.43% (1.27 to 1.59)
Guyana	1355.61	1227.46	-0.62% (-0.92 to -0.31)	1163.81 (724.94 to 1663.2)	1871.9 (1309.81 to 2546.68)	1.36% (0.87 to 1.85)
Haiti	1742.06	1406.45	-0.71% (-0.78 to -0.64)	625.92 (258.34 to 1064.96)	771.95 (398.32 to 1226.68)	1.04% (0.9 to 1.18)
Jamaica	831.43	818.16	-0.34% (-0.59 to -0.09)	889.53 (622.03 to 1167.78)	1442.83 (1062.32 to 1885.62)	1.38% (1.08 to 1.68)
Puerto Rico	554.4	474.01	-0.9% (-1.13 to -0.68)	927.11 (653.49 to 1208.79)	1232.32 (906.63 to 1614.51)	0.71% (0.42 to 1)
Saint Lucia	1305.82	866.19	-1.87% (-2.11 to -1.63)	1232.33 (804.42 to 1695.63)	1403.32 (989.66 to 1874.64)	-0.14% (-0.32 to 0.05)
Saint Vincent and the Grenadines	1393.41	1029.13	-1.52% (-1.74 to -1.3)	1014.31 (614.08 to 1452.93)	1581.31 (1123.81 to 2080.7)	1.12% (0.93 to 1.3)
Saint Kitts and Nevis	940.31	701.25	-0.97% (-1.09 to -0.85)	1127.64 (789.33 to 1508.18)	1184.84 (855.35 to 1574.48)	-0.09% (-0.22 to 0.04)
Suriname	690.94	745.97	0.24% (0.08 to 0.39)	678.4 (436.78 to 955.83)	1231.14 (855.45 to 1670.51)	2.22% (2.05 to 2.39)
Trinidad and Tobago	1435.77	1013.91	-1.76% (-1.97 to -1.55)	2183.24 (1608.02 to 2747.42)	2086.15 (1489.6 to 2770.62)	-0.6% (-0.78 to -0.43)
United States Virgin Islands	489.56	462.46	-0.14% (-0.28 to -0.01)	797.7 (549.4 to 1050.64)	1172.53 (862.53 to 1522.12)	1.35% (1.24 to 1.46)
Central Asia	194.65	355	1.96% (1.69 to 2.24)	265.76 (185.16 to 357.21)	658.77 (480.14 to 863.13)	3.04% (2.86 to 3.23)
Armenia	309.95	339.78	-0.58% (-1.16 to 0)	355.14 (243.77 to 483.92)	724.79 (538.23 to 945.96)	2.05% (1.59 to 2.51)
Azerbaijan	219.26	321.25	0.77% (0.25 to 1.29)	284.13 (194.89 to 384.02)	650.09 (463.16 to 868.55)	2.7% (2.49 to 2.91)
Georgia	179.27	363.59	3.04% (2.82 to 3.27)	300.12 (214.19 to 395.62)	648.73 (464.11 to 871.89)	3.28% (3.07 to 3.48)
Kazakhstan	165.24	248.12	1.04% (0.74 to 1.34)	305.05 (210.56 to 417.32)	611.51 (434.81 to 810.34)	2.06% (1.76 to 2.36)
Kyrgyzstan	153.83	167.29	-0.25% (-0.48 to -0.01)	188.52 (126.15 to 262.75)	279.34 (192.59 to 381.3)	0.7% (0.43 to 0.96)
Mongolia	119.31	125.62	0.16% (-0.01 to 0.33)	108.28 (65.99 to 158.21)	190.38 (128.91 to 269.79)	2.08% (1.94 to 2.22)
Tajikistan	344.44	688.19	2.69% (2.52 to 2.87)	182.12 (90.68 to 287.11)	535.07 (323.68 to 780.47)	3.96% (3.4 to 4.53)
Turkmenistan	193.64	235.91	0.19% (-0.09 to 0.46)	279 (194.52 to 372.49)	606.3 (437.08 to 797.43)	2.44% (2.23 to 2.66)
Uzbekistan	180.27	461.6	3.34% (2.84 to 3.84)	226.79 (153.51 to 307.77)	840.1 (607.26 to 1109.71)	4.48% (4.05 to 4.91)
Central Europe	217.87	225.94	0.19% (0.11 to 0.28)	362.5 (254.15 to 485.28)	504.28 (352.58 to 681.53)	1.23% (1.13 to 1.34)
Albania	131.72	129.52	-0.52% (-0.7 to -0.33)	130.74 (79.25 to 193.72)	219.23 (140.67 to 315.76)	1.76% (1.64 to 1.88)
Bosnia and Herzegovina	295.89	495.96	2.25% (1.91 to 2.59)	306.36 (195.74 to 430.35)	797.97 (557.26 to 1084.31)	4.11% (3.66 to 4.56)
Bulgaria	224.61	238.28	-0.09% (-0.34 to 0.17)	413.79 (298.62 to 543.09)	491.32 (347.03 to 676.99)	0.12% (-0.07 to 0.3)
Croatia	232.91	226.97	-0.6% (-0.78 to -0.42)	333.97 (219.87 to 465.1)	471.27 (321.62 to 663.13)	1.03% (0.96 to 1.1)
Czechia	259.52	312.33	1.18% (0.78 to 1.57)	407.31 (270.5 to 570.86)	704.15 (473.86 to 979.76)	2.26% (1.98 to 2.53)
Hungary	191.81	216.93	0.58% (0.36 to 0.81)	387.91 (278.64 to 513.57)	527.88 (376.84 to 720.56)	1.19% (0.94 to 1.43)
Montenegro	206.28	253.15	0.55% (0.38 to 0.72)	399.94 (277.05 to 544.2)	595.65 (415.79 to 813.49)	1.43% (1.35 to 1.5)
North Macedonia	309.32	436.51	1.28% (0.97 to 1.59)	449.62 (308.41 to 615.1)	819.41 (584.6 to 1103.66)	2.27% (2 to 2.54)
Poland	235.94	212.64	-0.13% (-0.45 to 0.2)	398.89 (279.28 to 529.52)	495.58 (344.96 to 669.29)	0.99% (0.64 to 1.35)
Romania	140.21	136.93	-0.24% (-0.39 to -0.09)	247.73 (176.66 to 334.63)	345.82 (245.06 to 466.93)	1.16% (1.05 to 1.27)
Serbia	290.75	310.56	0.21% (0.04 to 0.38)	465.2 (313.12 to 636.91)	652.28 (451.36 to 879.45)	1.15% (1.06 to 1.25)
Slovakia	211.5	174.14	-0.58% (-0.71 to -0.46)	337.78 (237.2 to 450.97)	386.88 (262.94 to 533.27)	0.38% (0.31 to 0.45)
Slovenia	196.3	164.91	-1.8% (-2.23 to -1.36)	303.05 (207.25 to 431.49)	359.67 (239.24 to 508.48)	-0.31% (-0.67 to 0.05)
Central Latin America	714.11	635.79	-0.58% (-0.69 to -0.48)	861.45 (591.28 to 1149.67)	1110.71 (797.22 to 1468.93)	0.71% (0.61 to 0.81)
Colombia	514.57	346.31	-1.9% (-2.09 to -1.71)	420.41 (255.76 to 611.7)	535.32 (357.79 to 758.73)	0.24% (-0.05 to 0.54)
Costa Rica	380.13	326.78	-0.84% (-1.07 to -0.6)	417.05 (268.4 to 590.02)	557.71 (363.27 to 800.27)	0.64% (0.46 to 0.82)
El Salvador	390.7	554	1.17% (1.04 to 1.29)	365.19 (231.26 to 518.95)	947.08 (654.17 to 1294.19)	3.3% (2.96 to 3.64)
Guatemala	526.07	1000.38	1.82% (1.38 to 2.27)	233.69 (102.47 to 395.41)	1171.94 (767.65 to 1660.17)	5.42% (4.82 to 6.02)
Honduras	503.34	513.02	0.08% (-0.06 to 0.22)	298.51 (146.76 to 487.09)	661.12 (425.1 to 965.52)	2.72% (2.48 to 2.96)
Mexico	897.98	774.34	-0.65% (-0.83 to -0.47)	1269.69 (891.19 to 1657.23)	1486.78 (1083.97 to 1914.94)	0.41% (0.27 to 0.55)
Nicaragua	654.79	688.94	-0.06% (-0.25 to 0.13)	467.36 (268.15 to 692.03)	975.36 (669.57 to 1324.5)	2.32% (2.09 to 2.54)
Panama	546.08	498.6	-0.45% (-0.57 to -0.32)	256.98 (110.9 to 430.38)	764.27 (527.75 to 1062.45)	3.62% (3.38 to 3.86)
Venezuela (Bolivarian Republic of)	571.05	588.49	0.04% (-0.08 to 0.16)	609.95 (400.31 to 838.87)	868.24 (591.52 to 1210.13)	1.06% (0.85 to 1.27)
Central Sub-Saharan Africa	869.1	779.38	-0.22% (-0.37 to -0.07)	379.84 (202.94 to 582.51)	485.7 (286.33 to 706.5)	0.47% (0.15 to 0.79)
Angola	1088.2	803.81	-1.06% (-1.16 to -0.95)	172.86 (39.49 to 388.1)	503.09 (287.81 to 740.55)	4.08% (3.82 to 4.33)
Central African Republic	1228.66	1213.16	-0.03% (-0.13 to 0.07)	256.58 (86.04 to 512.51)	414.97 (182.6 to 722.35)	1.95% (1.71 to 2.2)
Congo	1067.13	681.38	-1.73% (-1.82 to -1.63)	583.26 (303.44 to 900.89)	873.51 (614.61 to 1157.99)	1.31% (1.18 to 1.43)
Democratic Republic of the Congo	762.34	756.3	0.23% (0.04 to 0.43)	422.88 (238.21 to 633.3)	429.63 (236.38 to 643.95)	-0.64% (-1.1 to -0.19)
Equatorial Guinea	1128.48	595.3	-2.66% (-2.94 to -2.37)	212.71 (55.69 to 458.03)	946.98 (664.26 to 1312.54)	6.4% (5.76 to 7.05)
Gabon	1123.7	754.83	-1.35% (-1.41 to -1.29)	589.78 (307.47 to 930.04)	1134.28 (801.1 to 1532.85)	2.14% (1.76 to 2.52)
East Asia	362.38	303.34	-0.56% (-0.81 to -0.31)	84.78 (24.74 to 173.61)	184.3 (95.38 to 290.38)	2.89% (2.67 to 3.11)
China	355.61	294.98	-0.56% (-0.82 to -0.3)	80.21 (21.5 to 167.4)	181.54 (93.71 to 286.33)	3.11% (2.87 to 3.34)
Democratic People's Republic of Korea	437.44	508.33	0.51% (0.45 to 0.57)	81.98 (17.68 to 182.94)	102.63 (23.02 to 224.79)	0.72% (0.69 to 0.74)
Taiwan (Province of China)	637.99	530.55	-1.48% (-1.88 to -1.07)	328.55 (165.16 to 497.9)	395.14 (228.84 to 592.2)	-0.25% (-0.69 to 0.2)
Belarus	121.56	84.82	-1.85% (-2.11 to -1.59)	177.38 (117.63 to 246.02)	193.92 (127.13 to 271.15)	-0.26% (-0.48 to -0.04)
Eastern Europe	105.94	115.03	0% (-0.18 to 0.17)	175.52 (123.64 to 236.12)	260.94 (186.93 to 347.61)	1.16% (1.02 to 1.3)
Estonia	107.47	112.04	0.01% (-0.39 to 0.4)	183.94 (124.44 to 258.48)	309.81 (213.06 to 426.39)	1.85% (1.43 to 2.27)
Latvia	110.81	139.77	0.87% (0.65 to 1.09)	203.85 (139.03 to 282.1)	351.97 (251.24 to 477.81)	1.89% (1.64 to 2.15)
Lithuania	105.82	103.32	-0.14% (-0.26 to -0.03)	167.77 (109.98 to 241.16)	236.42 (157.08 to 328.86)	1.21% (1.02 to 1.41)
Republic of Moldova	182.15	141.51	-1.3% (-1.61 to -1)	261.09 (177.81 to 360.46)	337.41 (228.84 to 462.76)	0.75% (0.6 to 0.91)
Russian Federation	105.96	121.22	0.25% (0 to 0.51)	164.4 (114.74 to 221.14)	266.69 (191.19 to 353.71)	1.56% (1.37 to 1.74)
Ukraine	98.23	101.56	-0.32% (-0.52 to -0.12)	198.69 (142.87 to 265.95)	249.49 (174.77 to 339.71)	0.38% (0.2 to 0.56)
Eastern Sub-Saharan Africa	915.7	643.44	-1.36% (-1.46 to -1.26)	206.75 (80.24 to 386.22)	383.38 (240.34 to 546.14)	2.34% (2.22 to 2.46)
Burundi	1010.7	782.61	-1.16% (-1.26 to -1.05)	219.61 (75.72 to 428)	252.97 (112.69 to 438.7)	0.19% (0.03 to 0.34)
Comoros	703.11	563.19	-0.89% (-0.98 to -0.8)	264.92 (109.27 to 454.35)	395.61 (242.48 to 568.94)	1.17% (1.02 to 1.31)
Djibouti	782.18	716.74	-0.39% (-0.53 to -0.26)	127.14 (32.39 to 274.21)	436.24 (246.95 to 667.3)	4.9% (4.65 to 5.14)
Eritrea	934.93	837.85	-0.44% (-0.54 to -0.34)	161.31 (56.13 to 324.42)	429.98 (226.31 to 665.56)	3.35% (2.91 to 3.79)
Ethiopia	1335.02	649.51	-2.77% (-2.86 to -2.68)	196.9 (50.63 to 436.25)	253.73 (132.3 to 399.51)	0.64% (0.26 to 1.02)
Kenya	530.95	464.38	-0.52% (-0.78 to -0.25)	198.1 (98.48 to 317.97)	448.07 (313.78 to 602.78)	3.14% (3 to 3.29)
Madagascar	677.03	572.53	-0.72% (-0.9 to -0.53)	176.56 (78.41 to 306.35)	334.22 (187.61 to 501.69)	2.73% (2.48 to 2.99)
Malawi	895.61	688.4	-1.16% (-1.39 to -0.93)	205.33 (65.3 to 404.91)	443.09 (252.54 to 655.09)	2.98% (2.61 to 3.34)
Rwanda	1065.94	652.39	-2.47% (-2.76 to -2.18)	264.36 (86.17 to 512.59)	338.99 (179.15 to 525.25)	0.43% (0 to 0.87)
Somalia	1040.93	1068.12	0.17% (0.13 to 0.21)	158.02 (39.31 to 364.43)	183.75 (50.85 to 401.45)	0.81% (0.72 to 0.89)
South Sudan	653.66	526.54	-0.81% (-0.86 to -0.76)	281.59 (137.11 to 461.57)	437.06 (271.21 to 632.8)	1.69% (1.63 to 1.75)
Uganda	864.77	709.99	-1.06% (-1.35 to -0.77)	169.9 (50.82 to 341.48)	477.03 (285.6 to 692.58)	3.86% (3.73 to 3.98)
United Republic of Tanzania	608.46	528.9	-0.34% (-0.49 to -0.19)	256.78 (127.7 to 402.76)	471.8 (322.56 to 651.84)	2.42% (2.26 to 2.58)
Mozambique	847.59	839.7	0.21% (0.09 to 0.32)	138.88 (37.57 to 298.65)	482.45 (264.94 to 708.58)	5.25% (4.98 to 5.53)
Zambia	829.54	659.88	-1% (-1.38 to -0.61)	309.35 (137.85 to 502.38)	557.71 (363.8 to 783.15)	1.69% (1.54 to 1.85)
High-income Asia Pacific	278.09	249.75	-0.68% (-0.79 to -0.57)	104.92 (40.62 to 186.03)	133.4 (63.2 to 221.43)	0.38% (0.23 to 0.54)
Brunei Darussalam	2335.9	1407.67	-1.54% (-1.72 to -1.36)	652.1 (211.45 to 1233.09)	935.54 (533.21 to 1362.94)	1.82% (1.49 to 2.14)
Japan	237.72	216.55	-0.54% (-0.76 to -0.32)	88.17 (33.84 to 156.85)	97.2 (40.14 to 171.23)	-0.04% (-0.25 to 0.18)
Republic of Korea	465.22	379.79	-1.35% (-1.86 to -0.84)	177.5 (67.62 to 312.32)	216.78 (108.07 to 342.92)	-0.14% (-0.65 to 0.37)
Singapore	581.29	229.05	-3.25% (-3.52 to -2.98)	214.9 (79.97 to 385.98)	244.39 (151.14 to 373.05)	0.27% (-0.09 to 0.64)
High-income North America	222.76	215.04	0.04% (-0.07 to 0.16)	367.03 (255.64 to 487.64)	533.18 (383.02 to 701.76)	1.56% (1.39 to 1.72)
United States of America	229.42	223.81	0.15% (0.02 to 0.28)	389.33 (271.7 to 516.3)	566.17 (406.03 to 742.58)	1.61% (1.43 to 1.78)
Greenland	193.22	168.81	-0.88% (-1.07 to -0.7)	247.58 (169.9 to 328.99)	297.33 (202.02 to 412.51)	0.34% (0.21 to 0.47)
Canada	161.37	143.08	-1.13% (-1.42 to -0.85)	164.78 (109.75 to 227.11)	256.59 (179.45 to 351.7)	0.87% (0.57 to 1.17)
North Africa and Middle East	364.3	350.7	0.15% (0.03 to 0.26)	444.02 (315.62 to 589.98)	710.09 (523.96 to 939.08)	1.89% (1.76 to 2.02)
Afghanistan	600.78	667.14	0.33% (-0.07 to 0.74)	396.29 (203.87 to 649.94)	900.76 (574.19 to 1280.4)	3.68% (3.12 to 4.25)
Algeria	308.45	312.04	0.28% (0.13 to 0.43)	332.91 (218.92 to 487.68)	638.98 (439.41 to 872.68)	2.51% (2.37 to 2.65)
Bahrain	808.78	1090.76	1.2% (0.81 to 1.6)	1258.78 (894.52 to 1649.81)	2141.74 (1536.83 to 2838.66)	1.88% (1.56 to 2.19)
Egypt	292.78	348.04	1.02% (0.86 to 1.17)	425.46 (303.72 to 550.91)	876.64 (642.44 to 1141.97)	2.76% (2.67 to 2.85)
Iran (Islamic Republic of)	268.44	354.73	1.3% (1.16 to 1.44)	248.07 (165.73 to 347.25)	603.38 (439.62 to 790.31)	3.45% (3.31 to 3.59)
Iraq	504.74	516.32	-0.09% (-0.16 to -0.02)	1039.27 (734.52 to 1375.03)	1108.68 (807.31 to 1452.99)	0.09% (0.03 to 0.15)
Jordan	625.38	368.33	-2.23% (-2.54 to -1.91)	999.3 (720.24 to 1293.54)	924.55 (660.26 to 1195.52)	-0.59% (-0.93 to -0.26)
Kuwait	373.11	293.65	-1.37% (-1.81 to -0.92)	699.31 (498.96 to 922.82)	842.63 (590.48 to 1153.98)	0.49% (0.07 to 0.91)
Lebanon	351.36	315.66	-0.26% (-0.34 to -0.18)	450.4 (308.4 to 618.69)	675.57 (446.03 to 933.76)	1.59% (1.43 to 1.75)
Libya	261.04	318.32	0.87% (0.77 to 0.96)	425.72 (294.68 to 592.36)	820.47 (575.98 to 1125.79)	2.47% (2.33 to 2.61)
Morocco	279.15	370.29	1.19% (1.09 to 1.28)	267.6 (171.54 to 378.91)	638.34 (432.83 to 872.36)	3.24% (3.16 to 3.33)
Oman	713.98	538.73	-0.75% (-0.87 to -0.63)	534.36 (322.67 to 776.78)	1079.73 (801.66 to 1374.31)	2.44% (2.05 to 2.84)
Palestine	738.66	818.49	0.54% (0.3 to 0.78)	660.26 (416.94 to 966.39)	1089.43 (780.46 to 1433.85)	1.54% (1.22 to 1.86)
Qatar	975.86	889.71	-0.13% (-0.57 to 0.32)	1552.28 (1104.23 to 2028.16)	2085.6 (1487.46 to 2788.43)	1.28% (0.78 to 1.77)
Saudi Arabia	390.29	261.98	-1.6% (-1.7 to -1.5)	512.03 (348.86 to 710.6)	802.49 (575.06 to 1054.93)	1.06% (0.84 to 1.28)
Sudan	316.83	341.79	0.29% (0.25 to 0.34)	193.45 (107.95 to 297.1)	513.83 (345.87 to 730.7)	3.81% (3.67 to 3.95)
Syrian Arab Republic	331.36	300.45	-0.77% (-0.94 to -0.6)	408.77 (273.35 to 570.34)	552.7 (374.92 to 769.65)	0.62% (0.43 to 0.81)
Tunisia	267.93	333.92	0.9% (0.75 to 1.05)	296.05 (194.83 to 425.35)	609.92 (407.37 to 845.04)	2.66% (2.57 to 2.75)
Turkey	467.27	279.37	-1% (-1.36 to -0.64)	674.32 (475.78 to 884.45)	590.56 (420.42 to 783.15)	0.18% (-0.2 to 0.57)
United Arab Emirates	726.67	467.53	-1.67% (-2.18 to -1.15)	1157.54 (839.77 to 1513.71)	1397.65 (1035.03 to 1852.64)	0.8% (0.33 to 1.26)
Yemen	343.87	372.82	0.15% (0.07 to 0.23)	123.43 (53.06 to 216.07)	303.68 (178.03 to 455.55)	3.7% (3.5 to 3.89)
Oceania	1498.45	1902.15	0.89% (0.83 to 0.95)	1094.24 (655.19 to 1623.34)	1801.28 (1190.7 to 2543.06)	1.42% (1.05 to 1.8)
American Samoa	750.56	911.16	0.76% (0.58 to 0.93)	1953.87 (1506.98 to 2448.2)	2814.29 (2193.65 to 3528.16)	1.11% (0.82 to 1.41)
Fiji	1708.34	2077.62	0.53% (0.34 to 0.71)	2649.3 (1794.49 to 3666.26)	4806.68 (3540.27 to 6206.91)	1.62% (1.14 to 2.09)
Guam	492.21	351.17	-1.43% (-1.72 to -1.13)	721.31 (495.01 to 958.01)	844.31 (603.89 to 1119.07)	0.5% (0.3 to 0.7)
Kiribati	1766.57	2383.5	0.96% (0.79 to 1.12)	2666.32 (1813.28 to 3615.07)	3777.92 (2518.29 to 5136.1)	0.73% (0.24 to 1.22)
Marshall Islands	1643.43	1828.57	0.5% (0.41 to 0.59)	1160.67 (585.72 to 1821.54)	2362.72 (1489.04 to 3408.73)	2.14% (1.78 to 2.51)
Cook Islands	1129.08	948.54	-0.66% (-0.74 to -0.57)	2092.8 (1535.41 to 2714.71)	2393.27 (1817.79 to 3013.16)	0.3% (0.15 to 0.44)
Nauru	1171.21	1631.07	1.22% (0.83 to 1.61)	1959.57 (1334.92 to 2718.59)	3042.6 (2064.7 to 4400.79)	1.17% (0.93 to 1.4)
Northern Mariana Islands	461.12	606.19	1.36% (1.1 to 1.63)	1122.04 (842.65 to 1434.36)	1470.08 (1093.34 to 1887.9)	1.02% (0.63 to 1.41)
Niue	1024.03	1224.7	0.53% (0.39 to 0.67)	1641.72 (1146.71 to 2240.92)	2735.29 (1965.65 to 3601.29)	1.59% (1.32 to 1.85)
Micronesia (Federated States of)	1094.4	1740.33	1.67% (1.51 to 1.83)	1623.83 (1094.54 to 2239.32)	3155.98 (2101.55 to 4532.5)	2.15% (1.72 to 2.58)
Palau	829.38	1122.46	1.15% (1.02 to 1.27)	1538.35 (1081.68 to 2077.78)	2638.37 (1879.48 to 3439.47)	1.78% (1.52 to 2.05)
Papua New Guinea	1604.83	2025.4	0.89% (0.81 to 0.97)	726.55 (314.66 to 1205.87)	1235.12 (658.7 to 1939.08)	1.51% (1.21 to 1.81)
Samoa	721.72	942.02	0.99% (0.84 to 1.13)	1417.02 (1020.93 to 1945.19)	1945.04 (1402.96 to 2580.2)	0.91% (0.65 to 1.18)
Tokelau	1054.44	1069.74	0.07% (-0.05 to 0.18)	1196.26 (730.08 to 1765.72)	1954.95 (1373.13 to 2655.87)	1.59% (1.36 to 1.82)
Tuvalu	1419.02	1460.05	0.27% (0.22 to 0.31)	1178.88 (645.27 to 1798.46)	2091.07 (1336.03 to 3035.28)	1.7% (1.38 to 2.03)
Solomon Islands	1396.23	1923.31	1.29% (1.2 to 1.38)	1116.92 (580.39 to 1860.09)	2468.4 (1616.95 to 3437.97)	2.56% (2.19 to 2.93)
Tonga	921.77	1026.73	0.76% (0.63 to 0.89)	1511.88 (1101.85 to 1977.37)	2085.87 (1532.63 to 2722.04)	1.06% (0.85 to 1.27)
Vanuatu	812.03	1148.84	1.27% (1.2 to 1.34)	653.93 (355.07 to 1035.39)	1492.87 (980.94 to 2114.87)	2.89% (2.73 to 3.05)
South Asia	611.49	620.88	-0.16% (-0.29 to -0.04)	120.51 (48.53 to 223.48)	428.83 (276.96 to 596.85)	4.46% (4.29 to 4.64)
Bangladesh	701.11	602.04	-0.68% (-1.08 to -0.28)	61.96 (11.22 to 152.69)	243.08 (129.72 to 374.22)	5.43% (5.03 to 5.82)
Nepal	411.97	501.35	0.56% (0.45 to 0.67)	53.57 (14.49 to 117.01)	275.04 (150.27 to 417.96)	6.17% (6.08 to 6.27)
Pakistan	640.39	871.21	1.03% (0.83 to 1.23)	163.17 (48.16 to 324.26)	683.33 (419.59 to 973.46)	5.59% (5.2 to 5.99)
Bhutan	488.61	550.71	0.45% (0.36 to 0.53)	134.28 (45.52 to 257.22)	417.58 (252.38 to 614.42)	4.14% (3.99 to 4.29)
India	599.01	600.34	-0.23% (-0.33 to -0.12)	122.18 (51.78 to 221.39)	427.6 (274.2 to 599.35)	4.29% (4.12 to 4.45)
Southeast Asia	807.71	718.2	-0.44% (-0.48 to -0.4)	195.2 (79.34 to 350.01)	555.22 (373.29 to 751.22)	3.77% (3.7 to 3.84)
Cambodia	808.96	816.22	-0.14% (-0.24 to -0.05)	120.82 (31.35 to 268.02)	342.64 (175.19 to 556.48)	3.86% (3.59 to 4.13)
Indonesia	794.4	793.65	0.11% (0.04 to 0.18)	188.11 (67.88 to 349.28)	700.38 (477.8 to 939.83)	5.02% (4.87 to 5.17)
Lao People's Democratic Republic	1039.95	800.91	-1.17% (-1.29 to -1.04)	194.38 (57.41 to 409.77)	562.62 (320.97 to 812.54)	3.99% (3.87 to 4.11)
Malaysia	602.7	350.95	-2.18% (-2.38 to -1.99)	354 (200.37 to 517.21)	468.88 (317.93 to 648.99)	0.69% (0.43 to 0.94)
Maldives	827.73	482.92	-2.27% (-2.57 to -1.98)	157.31 (44.35 to 326.71)	302.4 (181.04 to 440.19)	2.21% (1.93 to 2.49)
Mauritius	879.01	1447.12	3.27% (2.56 to 4)	684.45 (439.58 to 939.9)	1792.45 (1247.59 to 2417.24)	4.81% (4.08 to 5.54)
Myanmar	1387.57	1009.51	-1.32% (-1.43 to -1.21)	212.15 (51.49 to 497.02)	577.62 (327.09 to 837.75)	3.98% (3.78 to 4.19)
Philippines	745.77	664.03	-0.4% (-0.49 to -0.32)	267.11 (131.43 to 420.19)	531.49 (334.57 to 748.26)	2.14% (1.96 to 2.32)
Seychelles	381.84	630.22	1.81% (1.7 to 1.93)	275.49 (171.6 to 393.9)	715.38 (486.75 to 1002.48)	3.14% (2.89 to 3.4)
Sri Lanka	649.77	1039.45	2.21% (1.79 to 2.63)	235.17 (118.99 to 371.27)	841.79 (497.51 to 1218.81)	5.15% (4.77 to 5.54)
Thailand	623.09	409.01	-2.14% (-2.44 to -1.84)	202.54 (81.7 to 341.87)	409.5 (266.72 to 580.25)	1.45% (1.07 to 1.83)
Timor-Leste	614.62	759.68	0.55% (0.4 to 0.7)	84.75 (21.81 to 189.7)	187.45 (72 to 343.47)	3.17% (2.5 to 3.84)
Viet Nam	764.74	771.23	0.11% (0 to 0.22)	79.27 (18.92 to 184.5)	287.28 (141.59 to 469.25)	5.35% (4.93 to 5.76)
Southern Latin America	334.89	291.47	-0.8% (-0.93 to -0.67)	271.42 (163.15 to 390)	430.9 (292.72 to 595.93)	1.24% (1.03 to 1.45)
Chile	270.15	270.03	0.04% (-0.04 to 0.12)	303.71 (191.72 to 425.49)	441.61 (291.08 to 625.21)	1.2% (1 to 1.4)
Argentina	368.16	308.21	-1.05% (-1.23 to -0.88)	272.21 (157.6 to 396.12)	438.09 (297.47 to 604.65)	1.17% (0.92 to 1.42)
Uruguay	226.39	225.14	0% (-0.35 to 0.36)	174.93 (107.88 to 244.8)	303.91 (206 to 416.13)	1.9% (1.65 to 2.14)
Southern Sub-Saharan Africa	524.52	642.67	0.9% (0.53 to 1.27)	702 (534.89 to 879.28)	1235.31 (982.13 to 1515.17)	2.35% (1.96 to 2.75)
South Africa	463.35	580.39	0.91% (0.49 to 1.35)	764.6 (589.65 to 947.94)	1263.55 (997.7 to 1533.39)	2.14% (1.72 to 2.56)
Namibia	841.53	686.99	-0.95% (-1.3 to -0.6)	655.96 (426.56 to 921.78)	947.87 (666.89 to 1288.36)	0.94% (0.55 to 1.34)
Botswana	982.52	847.22	-0.81% (-1.28 to -0.33)	566.58 (313.21 to 877.24)	1529.94 (1061.87 to 2025.32)	3.37% (2.96 to 3.77)
Lesotho	841.17	1154.97	1.74% (1.44 to 2.04)	475.08 (284.17 to 709.7)	1662.58 (1115.78 to 2323.04)	5.3% (4.84 to 5.76)
Zimbabwe	610.09	857.56	1.7% (1.41 to 1.99)	426.26 (280.32 to 592.97)	863.06 (590.21 to 1175.33)	2.86% (2.55 to 3.16)
Eswatini	827.52	997.73	1.1% (0.64 to 1.56)	1260.54 (878.32 to 1657.94)	2349.28 (1605.4 to 3205.62)	2.52% (1.82 to 3.22)
Tropical Latin America	574.14	372.35	-1.5% (-1.6 to -1.4)	508.1 (330.64 to 721.23)	648.09 (483.77 to 841.6)	0.93% (0.86 to 1.01)
Brazil	579.11	368.01	-1.57% (-1.68 to -1.46)	511.48 (332.48 to 726.27)	644.04 (481.36 to 836.18)	0.89% (0.82 to 0.96)
Paraguay	379.42	562.71	1.36% (1.08 to 1.65)	369.76 (245.04 to 516.97)	822.64 (567.64 to 1112.77)	2.77% (2.41 to 3.13)
Western Europe	233.22	214.73	-0.41% (-0.46 to -0.35)	225.17 (145.09 to 317.91)	301.03 (195.76 to 432.57)	0.84% (0.77 to 0.9)
Andorra	134.99	155.44	0.4% (0.35 to 0.45)	150.71 (93.79 to 224.91)	231.97 (145.72 to 338.47)	1.51% (1.43 to 1.58)
Austria	200.34	217.52	0.45% (0.16 to 0.75)	178.47 (113.11 to 253.55)	269.44 (175 to 392.26)	1.57% (1.28 to 1.86)
Belgium	213.53	196.54	-0.5% (-0.57 to -0.43)	185.05 (116.34 to 266.52)	255.43 (165.44 to 379.86)	0.9% (0.81 to 0.99)
Cyprus	869.29	437.71	-2.85% (-2.99 to -2.71)	413.39 (232.81 to 626.12)	357.1 (223.29 to 520.02)	-1.12% (-1.4 to -0.83)
Italy	320.25	283.18	-0.21% (-0.42 to 0.01)	263.11 (165.15 to 370.86)	303.46 (192.47 to 438.76)	0.55% (0.35 to 0.76)
Denmark	161.66	188.42	0.48% (0.18 to 0.77)	142.14 (90.64 to 197.79)	229.08 (156.34 to 316.12)	1.6% (1.32 to 1.87)
Finland	180.56	190.28	0.17% (0.02 to 0.33)	195.5 (125.34 to 279.77)	299.15 (185.97 to 431.48)	1.56% (1.47 to 1.64)
France	124.9	124.12	-0.13% (-0.4 to 0.14)	100.66 (62.86 to 140.99)	154.08 (104.6 to 214.39)	1.4% (1.14 to 1.66)
Germany	267.12	236.84	-0.85% (-1.15 to -0.56)	291.4 (189.87 to 412.78)	365.39 (240.85 to 527.48)	0.32% (0.04 to 0.6)
Greece	172.22	188.3	0.43% (0.3 to 0.55)	169.85 (103.65 to 249.02)	268.25 (168.46 to 392.8)	1.59% (1.48 to 1.7)
Iceland	109.72	142.46	0.72% (0.65 to 0.78)	130.31 (82.87 to 191.37)	235.32 (148.9 to 345.96)	2.03% (1.97 to 2.1)
Ireland	142.42	161.3	0.27% (0.11 to 0.42)	133.07 (85.46 to 185.65)	227.42 (146.07 to 336.51)	1.73% (1.61 to 1.85)
Israel	256.67	298.86	-0.2% (-0.86 to 0.47)	257.36 (167.53 to 357.43)	375.9 (254.65 to 529.07)	0.41% (-0.2 to 1.02)
Luxembourg	150.05	236.74	1.7% (1.52 to 1.88)	149.43 (100.55 to 205.22)	319.43 (202.83 to 466.92)	2.82% (2.64 to 3)
Malta	403.81	293.63	-0.97% (-1.12 to -0.81)	289.55 (173.64 to 423.43)	335.78 (219.35 to 489.02)	0.48% (0.33 to 0.63)
Netherlands	273.44	187.6	-1.62% (-1.82 to -1.42)	221.1 (136.06 to 312.47)	213.45 (131.7 to 314.83)	-0.4% (-0.54 to -0.27)
San Marino	133.27	162.6	0.72% (0.63 to 0.82)	155.2 (100.37 to 224.69)	252.56 (160.43 to 377.41)	1.78% (1.74 to 1.82)
Norway	201.67	208.87	-0.39% (-0.55 to -0.23)	168.76 (102.29 to 250.14)	229.59 (144.4 to 336.54)	0.42% (0.26 to 0.59)
Portugal	371.16	323.22	-0.7% (-0.85 to -0.56)	283.66 (165.4 to 413.76)	361.31 (230.73 to 521.41)	0.43% (0.17 to 0.69)
Spain	297.87	218.6	-1.36% (-1.46 to -1.25)	308.14 (199.37 to 438.83)	334.53 (211.9 to 494.72)	-0.16% (-0.42 to 0.09)
Sweden	172.41	175.28	0.16% (0.03 to 0.28)	156.13 (96.13 to 226.24)	232.73 (150.59 to 331.99)	1.43% (1.32 to 1.54)
Switzerland	230.98	189.28	-1% (-1.13 to -0.87)	200.57 (125.98 to 287.35)	216.61 (138.22 to 320.29)	-0.02% (-0.18 to 0.14)
Monaco	85.26	125.62	1.4% (1.38 to 1.43)	119.88 (74.48 to 178.15)	224.43 (140.31 to 325.74)	2.22% (2.2 to 2.23)
United Kingdom	171.01	200.09	0.71% (0.6 to 0.82)	199.2 (127.64 to 283.05)	389.08 (245.07 to 561.49)	2.67% (2.52 to 2.82)
Western Sub-Saharan Africa	578.73	532.07	-0.29% (-0.44 to -0.14)	215.61 (110.9 to 345.84)	462.75 (316.68 to 627.86)	2.66% (2.46 to 2.86)
Benin	529.09	507.09	-0.21% (-0.34 to -0.07)	232.56 (118.98 to 365.4)	558.93 (377.53 to 762.98)	3.07% (2.7 to 3.45)
Burkina Faso	764.39	649.1	-0.7% (-0.8 to -0.61)	161.52 (49.63 to 315.26)	418.08 (249.76 to 617.38)	3.31% (3.17 to 3.45)
Cabo Verde	282.37	464.36	1.19% (0.76 to 1.62)	134.29 (68.46 to 212.84)	577.86 (407.66 to 785.16)	4.9% (4.36 to 5.44)
Cameroon	486.87	528.01	0.26% (-0.12 to 0.65)	433.41 (277.43 to 624.65)	812.99 (559.89 to 1117.57)	2.21% (1.93 to 2.49)
Chad	598.15	704.53	0.55% (0.24 to 0.86)	107.3 (34.26 to 207.39)	324.75 (172.14 to 502.26)	3.83% (3.5 to 4.15)
CIvoire	575.85	598.72	-0.09% (-0.4 to 0.23)	304.97 (172.15 to 456.54)	537.49 (349.13 to 746.36)	1.71% (1.39 to 2.02)
Guinea	546.63	649.29	0.69% (0.51 to 0.88)	207.6 (101.32 to 337.84)	447.02 (272.71 to 648.82)	2.71% (2.58 to 2.85)
Ghana	609.4	519.09	-0.21% (-0.58 to 0.15)	225.55 (107.28 to 369.6)	768.71 (563.08 to 1010.09)	4.6% (4.09 to 5.11)
Guinea-Bissau	877.05	861.13	-0.03% (-0.19 to 0.14)	263.91 (99.85 to 488)	544.77 (313.28 to 833.27)	2.37% (2.07 to 2.66)
Liberia	527.76	513.36	-0.4% (-0.69 to -0.11)	351.04 (214.87 to 509.41)	615.31 (426.46 to 850.48)	2.74% (2.33 to 3.15)
Gambia	482.78	539.96	0.23% (0.05 to 0.4)	193.27 (91.12 to 316.61)	517.68 (336.95 to 724.37)	3.36% (3.1 to 3.63)
Mali	636.42	602.8	-0.31% (-0.39 to -0.24)	166.73 (59.58 to 299.36)	422.11 (255.43 to 603.76)	3.27% (3.05 to 3.5)
Mauritania	483.28	349.48	-1.14% (-1.19 to -1.09)	382.32 (249.12 to 540.93)	512 (357.08 to 689.29)	0.85% (0.71 to 0.99)
Niger	488.78	563.93	0.44% (0.35 to 0.52)	135.12 (55.64 to 237.61)	281.76 (150.81 to 429.89)	2.49% (2.33 to 2.65)
Nigeria	577.82	480.69	-0.67% (-0.77 to -0.57)	197.14 (90.9 to 330.06)	370.54 (234.58 to 522.6)	2.06% (1.94 to 2.19)
Sao Tome and Principe	315.61	298.31	-0.3% (-0.44 to -0.16)	167.76 (88.14 to 266.02)	389.49 (269.19 to 538.39)	3.06% (2.87 to 3.24)
Senegal	613.67	649.52	0.39% (0.17 to 0.61)	293.24 (161.19 to 448.6)	579.76 (377.37 to 811.19)	2.53% (2.34 to 2.72)
Sierra Leone	472.82	547.29	0.73% (0.45 to 1.01)	119.49 (41.4 to 226.22)	327.31 (188.1 to 497.82)	3.74% (3.65 to 3.84)
Togo	503.88	501.74	-0.04% (-0.25 to 0.18)	176.46 (83.55 to 290.95)	400.82 (251.89 to 572.02)	2.7% (2.46 to 2.94)
Abbreviations: BMI, body mass index; T2DM, type 2 diabetes mellitus; ASDR, Age-standardized disability-adjusted life-year rate; EAPC, estimated annual percentage change.
